# Supplementary material for: Synthesis of Polycyclic Fused Indoline Scaffolds through a Substrate-Guided Reactivity Switch
Source: J Org Chem. 2020 Aug 12;85(17):11409–25. doi: 10.1021/acs.joc.0c01489 (PMC8010796; doi:10.1021/acs.joc.0c01489)
Supplement: Supplementary file 2 — jo0c01489_si_002.cif [file jo0c01489_si_002.cif]

data_AA138
 
_audit_creation_method            'SHELXL-2018/1'
_shelx_SHELXL_version_number      '2018/1'
# SUBMISSION DETAILS

# AUTHOR LIST
loop_
_publ_author_name
_publ_author_address


     'Mantellini, Fabio' 
;     Department of Biomolecular Sciences,
      Section of Organic Chemistry and Organic
      Natural Compounds
      University of Urbino �Carlo Bo�
      Via I Maggetti 24
      61029 Urbino, PU
      Italy
;
     
     'Giorgi, Gianluca' 
;     Department of Biotechnology, Chemistry & Pharmacy 
      University of Siena
      Via Aldo Moro
      I-53100 Siena
      Italy
;

_publ_contact_author_name      'Giorgi, Gianluca' 
_publ_contact_author_address
;
Department of Biotechnology, Chemistry & Pharmacy 
      University of Siena
      via Aldo Moro
      I-53100 Siena 
      Italy
;

_publ_contact_author_email          'gianluca.giorgi@unisi.it'
_publ_contact_author_fax            '+39 0577 234254'
_publ_contact_author_phone          '+39 0577 234241'

_chemical_name_systematic
;
methyl 7-carbamoyl-8-methyl-1,2,3,4,5,7,7a,8,12b,12c-decahydrocyclohepta[5,6]
pyridazino[3,4-b]indole-12c-carboxylate
;

_chemical_formula_moiety          'C19 H24 N4 O3'
_chemical_formula_sum             'C19 H24 N4 O3' 
_chemical_formula_weight          356.42

loop_
 _atom_type_symbol
 _atom_type_description
 _atom_type_scat_dispersion_real
 _atom_type_scat_dispersion_imag
 _atom_type_scat_source
 'C'  'C'   0.0033   0.0016
 'International Tables Vol C Tables 4.2.6.8 and 6.1.1.4'
 'H'  'H'   0.0000   0.0000
 'International Tables Vol C Tables 4.2.6.8 and 6.1.1.4'
 'N'  'N'   0.0061   0.0033
 'International Tables Vol C Tables 4.2.6.8 and 6.1.1.4'
 'O'  'O'   0.0106   0.0060
 'International Tables Vol C Tables 4.2.6.8 and 6.1.1.4'
 
_space_group_crystal_system       monoclinic
_space_group_IT_number            15
_space_group_name_H-M_alt         'C 2/c'
_space_group_name_Hall            '-C 2yc'
 
_shelx_space_group_comment
;
The symmetry employed for this shelxl refinement is uniquely defined
by the following loop, which should always be used as a source of
symmetry information in preference to the above space-group names.
They are only intended as comments.
;
 
loop_
 _space_group_symop_operation_xyz
 'x, y, z'
 '-x, y, -z+1/2'
 'x+1/2, y+1/2, z'
 '-x+1/2, y+1/2, -z+1/2'
 '-x, -y, -z'
 'x, -y, z-1/2'
 '-x+1/2, -y+1/2, -z'
 'x+1/2, -y+1/2, z-1/2'
 
_cell_length_a                    16.3776(9)
_cell_length_b                    13.3941(6)
_cell_length_c                    16.6146(8)
_cell_angle_alpha                 90
_cell_angle_beta                  92.047(5)
_cell_angle_gamma                 90
_cell_volume                      3642.3(3)
_cell_formula_units_Z             8
_cell_measurement_temperature     293(2)
_cell_measurement_reflns_used     2498
_cell_measurement_theta_min       2.2880
_cell_measurement_theta_max       29.0658
 
_exptl_crystal_description        prism
_exptl_crystal_colour             colorless
_exptl_crystal_density_diffrn     1.300          
_exptl_crystal_F_000              1520

_exptl_crystal_size_max           0.5
_exptl_crystal_size_mid           0.4
_exptl_crystal_size_min           0.4
_exptl_absorpt_coefficient_mu     0.090
_exptl_absorpt_correction_T_min   0.85949
_exptl_absorpt_correction_T_max   1.00000
_exptl_absorpt_correction_type    'multi-scan'
_exptl_absorpt_process_details
;
CrysAlisPro, Agilent Technologies,
Version 1.171.36.21 (release 14-08-2012 CrysAlis171 .NET)
(compiled Sep 14 2012,17:21:16)
Empirical absorption correction using spherical harmonics,
 implemented in SCALE3 ABSPACK scaling algorithm.
;
_diffrn_ambient_temperature       293(2)
_diffrn_radiation_wavelength      0.71073
_diffrn_radiation_type            MoK\a
_diffrn_source                    ?
_diffrn_measurement_device_type   'Xcalibur, Sapphire3'
_diffrn_measurement_method        '\w scans'
_diffrn_detector_area_resol_mean  16.0827
_diffrn_reflns_number             8041
_diffrn_reflns_av_unetI/netI      0.0467
_diffrn_reflns_av_R_equivalents   0.0234
_diffrn_reflns_limit_h_min        -22
_diffrn_reflns_limit_h_max        18
_diffrn_reflns_limit_k_min        -8
_diffrn_reflns_limit_k_max        18
_diffrn_reflns_limit_l_min        -22
_diffrn_reflns_limit_l_max        18
_diffrn_reflns_theta_min          2.293
_diffrn_reflns_theta_max          29.130
_diffrn_reflns_theta_full         25.242
_diffrn_measured_fraction_theta_max   0.848
_diffrn_measured_fraction_theta_full  1.000
_diffrn_reflns_Laue_measured_fraction_max    0.848
_diffrn_reflns_Laue_measured_fraction_full   1.000
_diffrn_reflns_point_group_measured_fraction_max   0.848
_diffrn_reflns_point_group_measured_fraction_full  1.000
_reflns_number_total              4173
_reflns_number_gt                 2936
_reflns_threshold_expression      'I > 2\s(I)'
_reflns_Friedel_coverage          0.000
_reflns_Friedel_fraction_max      .
_reflns_Friedel_fraction_full     .
 
_reflns_special_details
;
 Reflections were merged by SHELXL according to the crystal
 class for the calculation of statistics and refinement.
 
 _reflns_Friedel_fraction is defined as the number of unique
 Friedel pairs measured divided by the number that would be
 possible theoretically, ignoring centric projections and
 systematic absences.
;
 


_computing_data_collection
;
CrysAlisPro, Oxford Diffraction Ltd.,
Version 1.171.33.42 (release 29-05-2009 CrysAlis171 .NET)
(compiled May 29 2009,17:40:42)
;
_computing_cell_refinement
;
CrysAlisPro, Oxford Diffraction Ltd.,
Version 1.171.33.42 (release 29-05-2009 CrysAlis171 .NET)
(compiled May 29 2009,17:40:42)
;
_computing_data_reduction
;
CrysAlisPro, Oxford Diffraction Ltd.,
Version 1.171.33.42 (release 29-05-2009 CrysAlis171 .NET)
(compiled May 29 2009,17:40:42)
;
_computing_structure_refinement   'SHELXL-2018/1 (Sheldrick, 2018)'
_computing_molecular_graphics     'Ortep-3 for Windows (Farrugia, 1997)'
_computing_publication_material   'WinGX publication routines (Farrugia, 1999)'

_refine_ls_structure_factor_coef  Fsqd
_refine_ls_matrix_type            full
_refine_ls_weighting_scheme       calc
_refine_ls_weighting_details
'w=1/[\s^2^(Fo^2^)+(0.0536P)^2^+0.4912P] where P=(Fo^2^+2Fc^2^)/3'
_atom_sites_solution_hydrogens    geom
_refine_ls_hydrogen_treatment     mixed
_refine_ls_extinction_method      none
_refine_ls_extinction_coef        .
_refine_ls_number_reflns          4173
_refine_ls_number_parameters      244
_refine_ls_number_restraints      0
_refine_ls_R_factor_all           0.0767
_refine_ls_R_factor_gt            0.0500
_refine_ls_wR_factor_ref          0.1272
_refine_ls_wR_factor_gt           0.1085
_refine_ls_goodness_of_fit_ref    1.014
_refine_ls_restrained_S_all       1.014
_refine_ls_shift/su_max           0.000
_refine_ls_shift/su_mean          0.000
 
loop_
 _atom_site_label
 _atom_site_type_symbol
 _atom_site_fract_x
 _atom_site_fract_y
 _atom_site_fract_z
 _atom_site_U_iso_or_equiv
 _atom_site_adp_type
 _atom_site_occupancy
 _atom_site_site_symmetry_order  
 _atom_site_calc_flag
 _atom_site_refinement_flags_posn
 _atom_site_refinement_flags_adp
 _atom_site_refinement_flags_occupancy
 _atom_site_disorder_assembly
 _atom_site_disorder_group
N1 N 0.29015(9) 0.39225(10) 0.63451(7) 0.0346(3) Uani 1 1 d . . . . .
N2 N 0.23627(8) 0.35851(10) 0.57153(7) 0.0331(3) Uani 1 1 d . . . . .
C3 C 0.22271(9) 0.42586(12) 0.51791(9) 0.0305(4) Uani 1 1 d . . . . .
C4 C 0.26288(10) 0.52703(12) 0.52785(8) 0.0302(4) Uani 1 1 d . . . . .
C5 C 0.35548(10) 0.50410(12) 0.53791(9) 0.0316(4) Uani 1 1 d . . . . .
H5 H 0.385651 0.566336 0.547823 0.038 Uiso 1 1 calc R U . . .
C6 C 0.36971(10) 0.43236(13) 0.61051(9) 0.0346(4) Uani 1 1 d . . . . .
H6 H 0.396102 0.468341 0.655732 0.041 Uiso 1 1 calc R U . . .
N7 N 0.42360(9) 0.35575(12) 0.58224(8) 0.0464(4) Uani 1 1 d . . . . .
C8 C 0.43225(10) 0.36299(13) 0.50009(9) 0.0356(4) Uani 1 1 d . . . . .
C9 C 0.47320(11) 0.29764(15) 0.45105(11) 0.0467(5) Uani 1 1 d . . . . .
H9 H 0.499424 0.241487 0.472388 0.056 Uiso 1 1 calc R U . . .
C10 C 0.47404(12) 0.31813(17) 0.36954(11) 0.0542(5) Uani 1 1 d . . . . .
H10 H 0.500892 0.275019 0.335479 0.065 Uiso 1 1 calc R U . . .
C11 C 0.43584(12) 0.40109(18) 0.33844(11) 0.0561(6) Uani 1 1 d . . . . .
H11 H 0.436813 0.413460 0.283402 0.067 Uiso 1 1 calc R U . . .
C12 C 0.39578(11) 0.46685(15) 0.38759(10) 0.0460(5) Uani 1 1 d . . . . .
H12 H 0.370884 0.523657 0.365875 0.055 Uiso 1 1 calc R U . . .
C13 C 0.39296(10) 0.44770(12) 0.46916(9) 0.0324(4) Uani 1 1 d . . . . .
C14 C 0.24477(11) 0.60323(13) 0.46019(9) 0.0390(4) Uani 1 1 d . . . . .
H14A H 0.277514 0.662281 0.471421 0.047 Uiso 1 1 calc R U . . .
H14B H 0.263105 0.574993 0.410198 0.047 Uiso 1 1 calc R U . . .
C15 C 0.15594(11) 0.63616(13) 0.44675(10) 0.0443(5) Uani 1 1 d . . . . .
H15A H 0.132204 0.646299 0.498780 0.053 Uiso 1 1 calc R U . . .
H15B H 0.155149 0.699853 0.418950 0.053 Uiso 1 1 calc R U . . .
C16 C 0.10311(13) 0.56318(15) 0.39880(12) 0.0555(5) Uani 1 1 d . . . . .
H16A H 0.126713 0.554040 0.346591 0.067 Uiso 1 1 calc R U . . .
H16B H 0.049574 0.592926 0.389676 0.067 Uiso 1 1 calc R U . . .
C17 C 0.09201(12) 0.46105(15) 0.43663(12) 0.0550(5) Uani 1 1 d . . . . .
H17A H 0.052359 0.423923 0.403815 0.066 Uiso 1 1 calc R U . . .
H17B H 0.069354 0.470034 0.489290 0.066 Uiso 1 1 calc R U . . .
C18 C 0.16971(11) 0.39850(13) 0.44635(9) 0.0398(4) Uani 1 1 d . . . . .
H18A H 0.154513 0.328761 0.450655 0.048 Uiso 1 1 calc R U . . .
H18B H 0.201070 0.405832 0.398271 0.048 Uiso 1 1 calc R U . . .
C19 C 0.28605(12) 0.34027(14) 0.70682(9) 0.0413(4) Uani 1 1 d . . . . .
O1 O 0.33766(9) 0.35267(11) 0.76099(7) 0.0568(4) Uani 1 1 d . . . . .
N20 N 0.22046(12) 0.28182(15) 0.71327(10) 0.0603(5) Uani 1 1 d . . . . .
H20A H 0.2184(15) 0.244(2) 0.7575(14) 0.090 Uiso 1 1 d . U . . .
H20B H 0.1877(15) 0.267(2) 0.6687(14) 0.090 Uiso 1 1 d . U . . .
C21 C 0.23779(11) 0.57603(12) 0.60674(9) 0.0358(4) Uani 1 1 d . . . . .
O2 O 0.28013(8) 0.63440(10) 0.64438(7) 0.0504(4) Uani 1 1 d . . . . .
O3 O 0.16144(7) 0.55312(10) 0.62596(6) 0.0436(3) Uani 1 1 d . . . . .
C22 C 0.13361(13) 0.59762(18) 0.69917(10) 0.0618(6) Uani 1 1 d . . . . .
H22A H 0.169990 0.579407 0.743337 0.093 Uiso 1 1 calc R U . . .
H22B H 0.079574 0.574095 0.709312 0.093 Uiso 1 1 calc R U . . .
H22C H 0.132764 0.668949 0.693576 0.093 Uiso 1 1 calc R U . . .
C23 C 0.47914(13) 0.30246(17) 0.63550(11) 0.0576(6) Uani 1 1 d . . . . .
H23A H 0.460760 0.306886 0.689605 0.086 Uiso 0.34(2) 1 calc R U P A 1
H23B H 0.532684 0.331212 0.632991 0.086 Uiso 0.34(2) 1 calc R U P A 1
H23C H 0.481113 0.233652 0.619503 0.086 Uiso 0.34(2) 1 calc R U P A 1
H23D H 0.522620 0.274933 0.605221 0.086 Uiso 0.66(2) 1 calc R U P A 2
H23E H 0.450493 0.249468 0.661272 0.086 Uiso 0.66(2) 1 calc R U P A 2
H23F H 0.501444 0.347349 0.675606 0.086 Uiso 0.66(2) 1 calc R U P A 2
 
loop_
 _atom_site_aniso_label
 _atom_site_aniso_U_11
 _atom_site_aniso_U_22
 _atom_site_aniso_U_33
 _atom_site_aniso_U_23
 _atom_site_aniso_U_13
 _atom_site_aniso_U_12
N1 0.0413(8) 0.0332(7) 0.0290(6) 0.0020(6) -0.0039(6) -0.0055(7)
N2 0.0360(8) 0.0302(7) 0.0329(7) -0.0017(6) -0.0018(6) -0.0024(6)
C3 0.0332(8) 0.0284(8) 0.0302(7) -0.0039(7) 0.0050(6) 0.0025(7)
C4 0.0361(9) 0.0265(8) 0.0283(7) -0.0013(7) 0.0034(6) 0.0010(7)
C5 0.0352(8) 0.0254(8) 0.0343(8) -0.0018(7) 0.0012(6) -0.0040(7)
C6 0.0378(9) 0.0332(9) 0.0324(8) -0.0016(7) -0.0040(7) -0.0035(8)
N7 0.0488(9) 0.0533(10) 0.0368(8) 0.0063(7) -0.0020(7) 0.0191(8)
C8 0.0297(8) 0.0376(9) 0.0396(9) 0.0010(8) 0.0001(7) -0.0009(8)
C9 0.0410(10) 0.0429(11) 0.0565(11) 0.0000(9) 0.0074(8) 0.0102(9)
C10 0.0495(12) 0.0614(14) 0.0529(11) -0.0094(10) 0.0166(9) 0.0110(11)
C11 0.0523(12) 0.0768(15) 0.0403(10) 0.0060(10) 0.0157(8) 0.0138(12)
C12 0.0424(10) 0.0531(12) 0.0435(10) 0.0129(9) 0.0147(8) 0.0095(9)
C13 0.0302(8) 0.0324(9) 0.0351(8) 0.0022(7) 0.0061(6) -0.0027(7)
C14 0.0474(10) 0.0318(9) 0.0380(9) 0.0039(7) 0.0053(7) 0.0044(8)
C15 0.0541(12) 0.0359(10) 0.0429(9) 0.0035(8) 0.0021(8) 0.0150(9)
C16 0.0603(13) 0.0491(12) 0.0559(11) -0.0007(10) -0.0138(9) 0.0199(11)
C17 0.0452(11) 0.0488(12) 0.0695(12) -0.0055(10) -0.0189(9) 0.0049(10)
C18 0.0454(10) 0.0326(9) 0.0406(9) -0.0059(8) -0.0083(8) 0.0022(8)
C19 0.0536(11) 0.0377(10) 0.0326(8) 0.0030(8) 0.0018(8) -0.0007(9)
O1 0.0727(10) 0.0622(9) 0.0344(6) 0.0064(6) -0.0129(6) -0.0126(8)
N20 0.0634(11) 0.0704(13) 0.0469(9) 0.0223(9) -0.0019(8) -0.0227(10)
C21 0.0446(10) 0.0291(8) 0.0341(8) -0.0003(7) 0.0045(7) 0.0014(8)
O2 0.0599(8) 0.0429(7) 0.0486(7) -0.0197(6) 0.0054(6) -0.0083(7)
O3 0.0458(7) 0.0478(8) 0.0379(6) -0.0085(5) 0.0111(5) 0.0003(6)
C22 0.0668(14) 0.0772(16) 0.0429(10) -0.0126(11) 0.0208(9) 0.0070(13)
C23 0.0556(12) 0.0611(14) 0.0551(11) 0.0081(10) -0.0131(9) 0.0155(11)
 
_geom_special_details
;
 All esds (except the esd in the dihedral angle between two l.s. planes)
 are estimated using the full covariance matrix.  The cell esds are taken
 into account individually in the estimation of esds in distances, angles
 and torsion angles; correlations between esds in cell parameters are only
 used when they are defined by crystal symmetry.  An approximate (isotropic)
 treatment of cell esds is used for estimating esds involving l.s. planes.
;
 
loop_
 _geom_bond_atom_site_label_1
 _geom_bond_atom_site_label_2
 _geom_bond_distance
 _geom_bond_site_symmetry_2
 _geom_bond_publ_flag
N1 C19 1.392(2) . ?
N1 N2 1.4184(17) . ?
N1 C6 1.477(2) . ?
N2 C3 1.2816(19) . ?
C3 C18 1.493(2) . ?
C3 C4 1.513(2) . ?
C4 C21 1.535(2) . ?
C4 C14 1.539(2) . ?
C4 C5 1.551(2) . ?
C5 C13 1.517(2) . ?
C5 C6 1.553(2) . ?
C5 H5 0.9800 . ?
C6 N7 1.443(2) . ?
C6 H6 0.9800 . ?
N7 C8 1.381(2) . ?
N7 C23 1.436(2) . ?
C8 C9 1.385(2) . ?
C8 C13 1.394(2) . ?
C9 C10 1.382(2) . ?
C9 H9 0.9300 . ?
C10 C11 1.368(3) . ?
C10 H10 0.9300 . ?
C11 C12 1.382(3) . ?
C11 H11 0.9300 . ?
C12 C13 1.382(2) . ?
C12 H12 0.9300 . ?
C14 C15 1.529(2) . ?
C14 H14A 0.9700 . ?
C14 H14B 0.9700 . ?
C15 C16 1.513(3) . ?
C15 H15A 0.9700 . ?
C15 H15B 0.9700 . ?
C16 C17 1.519(3) . ?
C16 H16A 0.9700 . ?
C16 H16B 0.9700 . ?
C17 C18 1.527(2) . ?
C17 H17A 0.9700 . ?
C17 H17B 0.9700 . ?
C18 H18A 0.9700 . ?
C18 H18B 0.9700 . ?
C19 O1 1.224(2) . ?
C19 N20 1.337(2) . ?
N20 H20A 0.89(2) . ?
N20 H20B 0.92(2) . ?
C21 O2 1.2051(19) . ?
C21 O3 1.337(2) . ?
O3 C22 1.443(2) . ?
C22 H22A 0.9600 . ?
C22 H22B 0.9600 . ?
C22 H22C 0.9600 . ?
C23 H23A 0.9600 . ?
C23 H23B 0.9600 . ?
C23 H23C 0.9600 . ?
C23 H23D 0.9600 . ?
C23 H23E 0.9600 . ?
C23 H23F 0.9600 . ?
 
loop_
 _geom_angle_atom_site_label_1
 _geom_angle_atom_site_label_2
 _geom_angle_atom_site_label_3
 _geom_angle
 _geom_angle_site_symmetry_1
 _geom_angle_site_symmetry_3
 _geom_angle_publ_flag
C19 N1 N2 115.42(13) . . ?
C19 N1 C6 119.01(14) . . ?
N2 N1 C6 116.63(11) . . ?
C3 N2 N1 112.10(13) . . ?
N2 C3 C18 117.54(15) . . ?
N2 C3 C4 119.39(14) . . ?
C18 C3 C4 123.03(14) . . ?
C3 C4 C21 110.34(12) . . ?
C3 C4 C14 116.26(13) . . ?
C21 C4 C14 106.84(13) . . ?
C3 C4 C5 104.72(13) . . ?
C21 C4 C5 106.46(12) . . ?
C14 C4 C5 111.85(13) . . ?
C13 C5 C4 115.97(12) . . ?
C13 C5 C6 102.90(13) . . ?
C4 C5 C6 108.98(12) . . ?
C13 C5 H5 109.6 . . ?
C4 C5 H5 109.6 . . ?
C6 C5 H5 109.6 . . ?
N7 C6 N1 112.63(14) . . ?
N7 C6 C5 105.28(12) . . ?
N1 C6 C5 108.99(12) . . ?
N7 C6 H6 109.9 . . ?
N1 C6 H6 109.9 . . ?
C5 C6 H6 109.9 . . ?
C8 N7 C23 123.98(15) . . ?
C8 N7 C6 110.94(13) . . ?
C23 N7 C6 122.29(14) . . ?
N7 C8 C9 127.31(16) . . ?
N7 C8 C13 111.07(14) . . ?
C9 C8 C13 121.63(15) . . ?
C10 C9 C8 118.22(17) . . ?
C10 C9 H9 120.9 . . ?
C8 C9 H9 120.9 . . ?
C11 C10 C9 120.74(18) . . ?
C11 C10 H10 119.6 . . ?
C9 C10 H10 119.6 . . ?
C10 C11 C12 120.98(17) . . ?
C10 C11 H11 119.5 . . ?
C12 C11 H11 119.5 . . ?
C13 C12 C11 119.63(17) . . ?
C13 C12 H12 120.2 . . ?
C11 C12 H12 120.2 . . ?
C12 C13 C8 118.80(15) . . ?
C12 C13 C5 132.43(15) . . ?
C8 C13 C5 108.76(13) . . ?
C15 C14 C4 117.09(14) . . ?
C15 C14 H14A 108.0 . . ?
C4 C14 H14A 108.0 . . ?
C15 C14 H14B 108.0 . . ?
C4 C14 H14B 108.0 . . ?
H14A C14 H14B 107.3 . . ?
C16 C15 C14 114.44(15) . . ?
C16 C15 H15A 108.6 . . ?
C14 C15 H15A 108.6 . . ?
C16 C15 H15B 108.6 . . ?
C14 C15 H15B 108.6 . . ?
H15A C15 H15B 107.6 . . ?
C15 C16 C17 116.01(15) . . ?
C15 C16 H16A 108.3 . . ?
C17 C16 H16A 108.3 . . ?
C15 C16 H16B 108.3 . . ?
C17 C16 H16B 108.3 . . ?
H16A C16 H16B 107.4 . . ?
C16 C17 C18 115.23(17) . . ?
C16 C17 H17A 108.5 . . ?
C18 C17 H17A 108.5 . . ?
C16 C17 H17B 108.5 . . ?
C18 C17 H17B 108.5 . . ?
H17A C17 H17B 107.5 . . ?
C3 C18 C17 114.10(14) . . ?
C3 C18 H18A 108.7 . . ?
C17 C18 H18A 108.7 . . ?
C3 C18 H18B 108.7 . . ?
C17 C18 H18B 108.7 . . ?
H18A C18 H18B 107.6 . . ?
O1 C19 N20 123.82(16) . . ?
O1 C19 N1 120.88(17) . . ?
N20 C19 N1 115.20(16) . . ?
C19 N20 H20A 116.7(16) . . ?
C19 N20 H20B 120.7(15) . . ?
H20A N20 H20B 120(2) . . ?
O2 C21 O3 123.40(15) . . ?
O2 C21 C4 123.64(16) . . ?
O3 C21 C4 112.77(14) . . ?
C21 O3 C22 115.65(14) . . ?
O3 C22 H22A 109.5 . . ?
O3 C22 H22B 109.5 . . ?
H22A C22 H22B 109.5 . . ?
O3 C22 H22C 109.5 . . ?
H22A C22 H22C 109.5 . . ?
H22B C22 H22C 109.5 . . ?
N7 C23 H23A 109.5 . . ?
N7 C23 H23B 109.5 . . ?
H23A C23 H23B 109.5 . . ?
N7 C23 H23C 109.5 . . ?
H23A C23 H23C 109.5 . . ?
H23B C23 H23C 109.5 . . ?
N7 C23 H23D 109.5 . . ?
N7 C23 H23E 109.5 . . ?
H23D C23 H23E 109.5 . . ?
N7 C23 H23F 109.5 . . ?
H23D C23 H23F 109.5 . . ?
H23E C23 H23F 109.5 . . ?
 
loop_
 _geom_torsion_atom_site_label_1
 _geom_torsion_atom_site_label_2
 _geom_torsion_atom_site_label_3
 _geom_torsion_atom_site_label_4
 _geom_torsion
 _geom_torsion_site_symmetry_1
 _geom_torsion_site_symmetry_2
 _geom_torsion_site_symmetry_3
 _geom_torsion_site_symmetry_4
 _geom_torsion_publ_flag
C19 N1 N2 C3 158.35(15) . . . . ?
C6 N1 N2 C3 -54.62(18) . . . . ?
N1 N2 C3 C18 177.44(13) . . . . ?
N1 N2 C3 C4 -0.32(19) . . . . ?
N2 C3 C4 C21 -59.22(19) . . . . ?
C18 C3 C4 C21 123.15(15) . . . . ?
N2 C3 C4 C14 178.95(14) . . . . ?
C18 C3 C4 C14 1.3(2) . . . . ?
N2 C3 C4 C5 54.98(17) . . . . ?
C18 C3 C4 C5 -122.65(15) . . . . ?
C3 C4 C5 C13 58.57(16) . . . . ?
C21 C4 C5 C13 175.47(13) . . . . ?
C14 C4 C5 C13 -68.18(17) . . . . ?
C3 C4 C5 C6 -56.90(14) . . . . ?
C21 C4 C5 C6 60.00(16) . . . . ?
C14 C4 C5 C6 176.35(13) . . . . ?
C19 N1 C6 N7 74.74(17) . . . . ?
N2 N1 C6 N7 -71.07(17) . . . . ?
C19 N1 C6 C5 -168.81(14) . . . . ?
N2 N1 C6 C5 45.38(18) . . . . ?
C13 C5 C6 N7 9.82(16) . . . . ?
C4 C5 C6 N7 133.45(13) . . . . ?
C13 C5 C6 N1 -111.24(14) . . . . ?
C4 C5 C6 N1 12.39(17) . . . . ?
N1 C6 N7 C8 108.78(16) . . . . ?
C5 C6 N7 C8 -9.86(18) . . . . ?
N1 C6 N7 C23 -89.5(2) . . . . ?
C5 C6 N7 C23 151.89(17) . . . . ?
C23 N7 C8 C9 24.6(3) . . . . ?
C6 N7 C8 C9 -174.00(17) . . . . ?
C23 N7 C8 C13 -155.65(18) . . . . ?
C6 N7 C8 C13 5.7(2) . . . . ?
N7 C8 C9 C10 179.41(18) . . . . ?
C13 C8 C9 C10 -0.3(3) . . . . ?
C8 C9 C10 C11 0.4(3) . . . . ?
C9 C10 C11 C12 0.3(3) . . . . ?
C10 C11 C12 C13 -1.2(3) . . . . ?
C11 C12 C13 C8 1.3(3) . . . . ?
C11 C12 C13 C5 179.37(18) . . . . ?
N7 C8 C13 C12 179.72(16) . . . . ?
C9 C8 C13 C12 -0.5(3) . . . . ?
N7 C8 C13 C5 1.19(19) . . . . ?
C9 C8 C13 C5 -179.06(16) . . . . ?
C4 C5 C13 C12 56.0(2) . . . . ?
C6 C5 C13 C12 174.87(18) . . . . ?
C4 C5 C13 C8 -125.74(15) . . . . ?
C6 C5 C13 C8 -6.88(17) . . . . ?
C3 C4 C14 C15 62.65(19) . . . . ?
C21 C4 C14 C15 -61.02(19) . . . . ?
C5 C4 C14 C15 -177.14(14) . . . . ?
C4 C14 C15 C16 -80.01(19) . . . . ?
C14 C15 C16 C17 62.8(2) . . . . ?
C15 C16 C17 C18 -64.7(2) . . . . ?
N2 C3 C18 C17 119.12(17) . . . . ?
C4 C3 C18 C17 -63.2(2) . . . . ?
C16 C17 C18 C3 80.2(2) . . . . ?
N2 N1 C19 O1 168.88(16) . . . . ?
C6 N1 C19 O1 22.7(2) . . . . ?
N2 N1 C19 N20 -14.6(2) . . . . ?
C6 N1 C19 N20 -160.80(16) . . . . ?
C3 C4 C21 O2 151.36(16) . . . . ?
C14 C4 C21 O2 -81.4(2) . . . . ?
C5 C4 C21 O2 38.3(2) . . . . ?
C3 C4 C21 O3 -33.54(18) . . . . ?
C14 C4 C21 O3 93.71(16) . . . . ?
C5 C4 C21 O3 -146.63(14) . . . . ?
O2 C21 O3 C22 -4.3(3) . . . . ?
C4 C21 O3 C22 -179.40(15) . . . . ?
 
_refine_diff_density_max    0.167
_refine_diff_density_min   -0.201
_refine_diff_density_rms    0.043

_shelx_res_file
;
TITL shelxt_a.res in C2/c
    shelx.res
    created by SHELXL-2018/1 at 22:45:12 on 13-Nov-2018
CELL  0.71073  16.3776  13.3941  16.6146   90.000   92.047   90.000
ZERR    8.00   0.0009   0.0006   0.0008    0.000    0.005    0.000
LATT   7
SYMM  - X,   Y, 1/2 - Z
SFAC  C    H    N    O
UNIT  152 192 32 24
MERG   2
FMAP   2

ACTA
BOND $H
CONF

PLAN   -20

L.S.  16

WGHT    0.053600    0.491200
FVAR       3.66709   0.33995
N1    3    0.290150    0.392255    0.634510    11.00000    0.04126    0.03324 =
         0.02904    0.00201   -0.00389   -0.00550
N2    3    0.236274    0.358509    0.571527    11.00000    0.03601    0.03021 =
         0.03293   -0.00166   -0.00180   -0.00243
C3    1    0.222712    0.425860    0.517912    11.00000    0.03319    0.02835 =
         0.03023   -0.00393    0.00504    0.00251
C4    1    0.262875    0.527028    0.527853    11.00000    0.03606    0.02648 =
         0.02831   -0.00129    0.00342    0.00104
C5    1    0.355482    0.504097    0.537909    11.00000    0.03515    0.02544 =
         0.03434   -0.00183    0.00123   -0.00403
AFIX  13
H5    2    0.385651    0.566336    0.547823    11.00000   -1.20000
AFIX   0
C6    1    0.369705    0.432364    0.610511    11.00000    0.03777    0.03319 =
         0.03236   -0.00165   -0.00396   -0.00352
AFIX  13
H6    2    0.396102    0.468341    0.655732    11.00000   -1.20000
AFIX   0
N7    3    0.423596    0.355746    0.582237    11.00000    0.04879    0.05327 =
         0.03677    0.00625   -0.00200    0.01914
C8    1    0.432253    0.362989    0.500094    11.00000    0.02972    0.03757 =
         0.03955    0.00097    0.00008   -0.00088
C9    1    0.473203    0.297639    0.451049    11.00000    0.04101    0.04292 =
         0.05653    0.00001    0.00741    0.01025
AFIX  43
H9    2    0.499424    0.241487    0.472388    11.00000   -1.20000
AFIX   0
C10   1    0.474044    0.318130    0.369544    11.00000    0.04954    0.06135 =
         0.05289   -0.00939    0.01657    0.01098
AFIX  43
H10   2    0.500892    0.275019    0.335479    11.00000   -1.20000
AFIX   0
C11   1    0.435836    0.401095    0.338439    11.00000    0.05229    0.07676 =
         0.04026    0.00605    0.01572    0.01377
AFIX  43
H11   2    0.436813    0.413460    0.283402    11.00000   -1.20000
AFIX   0
C12   1    0.395784    0.466851    0.387591    11.00000    0.04243    0.05314 =
         0.04348    0.01293    0.01467    0.00945
AFIX  43
H12   2    0.370884    0.523657    0.365875    11.00000   -1.20000
AFIX   0
C13   1    0.392957    0.447702    0.469156    11.00000    0.03016    0.03243 =
         0.03509    0.00219    0.00606   -0.00269
C14   1    0.244771    0.603226    0.460191    11.00000    0.04740    0.03181 =
         0.03804    0.00392    0.00531    0.00445
AFIX  23
H14A  2    0.277514    0.662281    0.471421    11.00000   -1.20000
H14B  2    0.263105    0.574993    0.410198    11.00000   -1.20000
AFIX   0
C15   1    0.155942    0.636159    0.446749    11.00000    0.05413    0.03592 =
         0.04293    0.00350    0.00205    0.01504
AFIX  23
H15A  2    0.132204    0.646299    0.498780    11.00000   -1.20000
H15B  2    0.155149    0.699853    0.418950    11.00000   -1.20000
AFIX   0
C16   1    0.103108    0.563182    0.398802    11.00000    0.06031    0.04914 =
         0.05586   -0.00074   -0.01376    0.01993
AFIX  23
H16A  2    0.126713    0.554040    0.346591    11.00000   -1.20000
H16B  2    0.049574    0.592926    0.389676    11.00000   -1.20000
AFIX   0
C17   1    0.092010    0.461050    0.436628    11.00000    0.04518    0.04883 =
         0.06951   -0.00548   -0.01891    0.00485
AFIX  23
H17A  2    0.052359    0.423923    0.403815    11.00000   -1.20000
H17B  2    0.069354    0.470034    0.489290    11.00000   -1.20000
AFIX   0
C18   1    0.169706    0.398503    0.446350    11.00000    0.04544    0.03261 =
         0.04057   -0.00593   -0.00830    0.00217
AFIX  23
H18A  2    0.154513    0.328761    0.450655    11.00000   -1.20000
H18B  2    0.201070    0.405832    0.398271    11.00000   -1.20000
AFIX   0
C19   1    0.286049    0.340265    0.706823    11.00000    0.05357    0.03773 =
         0.03255    0.00300    0.00176   -0.00071
O1    4    0.337658    0.352672    0.760989    11.00000    0.07267    0.06220 =
         0.03438    0.00642   -0.01287   -0.01259
N20   3    0.220455    0.281818    0.713269    11.00000    0.06338    0.07040 =
         0.04688    0.02232   -0.00192   -0.02273
H20A  2    0.218450    0.244414    0.757492    11.00000   -1.50000
H20B  2    0.187734    0.266795    0.668730    11.00000   -1.50000

C21   1    0.237789    0.576028    0.606736    11.00000    0.04455    0.02908 =
         0.03409   -0.00032    0.00453    0.00138
O2    4    0.280129    0.634402    0.644379    11.00000    0.05992    0.04290 =
         0.04857   -0.01965    0.00541   -0.00830
O3    4    0.161443    0.553123    0.625963    11.00000    0.04576    0.04778 =
         0.03788   -0.00845    0.01106    0.00025
C22   1    0.133614    0.597616    0.699172    11.00000    0.06676    0.07718 =
         0.04295   -0.01256    0.02080    0.00697
AFIX 137
H22A  2    0.169990    0.579407    0.743337    11.00000   -1.50000
H22B  2    0.079574    0.574095    0.709312    11.00000   -1.50000
H22C  2    0.132764    0.668949    0.693576    11.00000   -1.50000
AFIX   0
C23   1    0.479142    0.302457    0.635499    11.00000    0.05558    0.06108 =
         0.05514    0.00815   -0.01306    0.01547
AFIX 137
PART 1
H23A  2    0.460760    0.306886    0.689605    21.00000   -1.50000
H23B  2    0.532684    0.331212    0.632991    21.00000   -1.50000
H23C  2    0.481113    0.233652    0.619503    21.00000   -1.50000
AFIX 137
PART 2
H23D  2    0.522620    0.274933    0.605221   -21.00000   -1.50000
H23E  2    0.450493    0.249468    0.661272   -21.00000   -1.50000
H23F  2    0.501444    0.347349    0.675606   -21.00000   -1.50000
PART 0

AFIX   0
HKLF    4


REM  shelxt_a.res in C2/c
REM R1 =  0.0500 for    2936 Fo > 4sig(Fo)  and  0.0767 for all    4173 data
REM    244 parameters refined using      0 restraints

END

WGHT      0.0536      0.4748

REM Highest difference peak  0.167,  deepest hole -0.201,  1-sigma level  0.043
Q1    1   0.2446  0.4792  0.5197  11.00000  0.05    0.17
Q2    1   0.3113  0.5183  0.5367  11.00000  0.05    0.17
Q3    1   0.3747  0.4347  0.4232  11.00000  0.05    0.17
Q4    1   0.3703  0.4753  0.4981  11.00000  0.05    0.15
Q5    1   0.4354  0.4185  0.5945  11.00000  0.05    0.15
Q6    1   0.2863  0.6011  0.4117  11.00000  0.05    0.14
Q7    1   0.3906  0.3856  0.7282  11.00000  0.05    0.14
Q8    1   0.4343  0.3630  0.5328  11.00000  0.05    0.14
Q9    1   0.0627  0.6271  0.6934  11.00000  0.05    0.14
Q10   1   0.4348  0.4960  0.7371  11.00000  0.05    0.13
Q11   1   0.3792  0.5665  0.6393  11.00000  0.05    0.13
Q12   1   0.4441  0.2619  0.6837  11.00000  0.05    0.13
Q13   1  -0.0063  0.6183  0.3329  11.00000  0.05    0.13
Q14   1   0.4829  0.2421  0.2913  11.00000  0.05    0.13
Q15   1   0.5530  0.4231  0.3612  11.00000  0.05    0.13
Q16   1   0.3958  0.3963  0.4794  11.00000  0.05    0.13
Q17   1   0.5000  0.5197  0.7500  10.50000  0.05    0.13
Q18   1   0.3894  0.3790  0.5936  11.00000  0.05    0.13
Q19   1   0.5418  0.2929  0.3465  11.00000  0.05    0.12
Q20   1   0.3851  0.4435  0.6663  11.00000  0.05    0.12
;
_shelx_res_checksum   61683

_shelx_hkl_file
;
   0   0  -2 773645. 3150.34   1
   0   0  -3 57.3051 73.4705   1
   0   0   3-6.47729 44.6692   1
   0   0  -4 147070. 1968.62   1
   0   0   4 149414. 1989.88   1
   0   0   4 149658. 1125.24   4
   0   0  -5-65.9163 108.613   1
   0   0   5-21.1642 101.352   1
   0   0   5 90.5112 54.6031   4
   0   0  -6 27136.8 1030.96   1
   0   0   6 26239.3 1027.34   1
   0   0   6 27162.7 577.002   4
   0   0   7 25.1037 39.2398   4
   0   0  -7 224.669 179.516   1
   0   0   8 64256.8 1022.63   4
   0   0  -8 60508.7 1823.52   1
   0   0   9 27.1306 37.1363   4
   0   0  -9-31.0075 131.332   1
   0   0  10 22479.3 669.819   4
   0   0 -10 22566.5 1124.09   2
   0   0 -10 22955.7 1241.72   1
   0   0 -11 259.157 205.356   2
   0   0 -11-51.6469 165.697   1
   0   0  11 117.303 58.6824   4
   0   0 -12 98136.6 2849.42   1
   0   0  12 97166.2 1467.57   4
   0   0 -12 96511.2 2568.37   2
   0   0  13 128.661 69.2980   4
   0   0 -13 217.618 259.584   1
   0   0 -13 161.955 196.319   2
   0   0 -14 82.3280 83.9539   3
   0   0 -14 142.654 129.613   2
   0   0  14 9.84240 36.2348   4
   0   0 -14 149.558 287.093   1
   0   0 -15-44.3504 100.542   2
   0   0 -15 54.3268 113.432   3
   0   0 -15 116.421 170.926   1
   0   0 -16 52.0290 142.863   2
   0   0 -16-40.8826 245.435   1
   0   0 -17-108.083 192.054   2
   0   0 -17 554.922 384.974   1
   0   0 -18 923.408 335.984   2
   0   0 -18 594.607 307.659   1
   0   0 -19 110.660 209.155   2
   0   0 -20 8.70558 143.844   2
   0   0 -21-463.286 277.301   2
   0  -2   0 420644. 2421.84   4
   0   2   0 430027. 2398.07   4
   0   2   1 19614.3 560.347   4
   0  -2   1 19393.6 473.830   4
   0   2  -1 19630.1 468.948   4
   0  -2  -1 19660.9 555.923   4
   0   2  -2 495077. 2083.04   4
   0  -2   2 497840. 2128.80   4
   0  -2  -2 493679. 3010.53   4
   0   2   2 494383. 2972.73   4
   0  -2  -3 309.539 98.2239   4
   0   2   3 51.9060 110.829   4
   0   2   4 41347.7 1099.62   1
   0   2   4 40509.5 960.574   2
   0  -2  -4 40414.5 963.379   4
   0   2   4 40415.4 957.628   4
   0   2   4 39666.0 881.823   3
   0   2   5 236951. 2483.01   2
   0   2   5 234429. 2897.26   1
   0  -2  -5 242531. 2462.46   4
   0   2   5 231586. 2428.97   4
   0   2   5 235948. 2218.98   3
   0  -2  -6 272.582 101.435   4
   0  -2  -6 40.0474 94.8253   2
   0   2   6 144.351 91.0081   2
   0   2   6 139.036 101.799   1
   0  -2  -7 57695.3 1304.06   3
   0  -2  -7 59245.7 1318.90   4
   0  -2  -7 57543.7 1492.43   2
   0   2   7 55835.4 1272.41   4
   0  -2  -8 25624.1 913.724   3
   0   2  -8 26607.3 1226.85   1
   0  -2  -8 26854.9 1092.64   2
   0   2   8 24716.8 881.710   4
   0  -2  -9 14194.1 861.062   2
   0  -2  -9 14730.0 727.504   3
   0   2   9 15171.4 713.839   4
   0   2  -9 13910.1 946.896   1
   0  -2 -10 2065.40 279.304   3
   0   2  10 1793.64 261.417   4
   0   2 -10 2279.38 397.654   1
   0  -2 -10 1794.58 313.269   2
   0  -2 -11 2334.14 389.250   2
   0  -2 -11 1909.81 289.023   3
   0   2 -11 2137.03 392.285   1
   0   2  11 2199.87 289.029   4
   0   2 -12 9047.43 876.042   1
   0  -2 -12 8066.57 766.004   2
   0  -2 -12 10105.5 676.981   3
   0   2  12 9313.53 615.403   4
   0   2 -13 1080.75 316.846   1
   0   2  13 1432.61 247.562   4
   0  -2 -13 970.308 223.729   3
   0  -2 -13 1804.17 377.824   2
   0   2  14 39058.3 1304.27   4
   0  -2 -14 40725.1 1837.71   2
   0   2 -14 41750.7 2038.44   1
   0   2 -15 4586.61 722.742   1
   0   2  15 3969.14 428.454   4
   0  -2 -15 3633.13 584.700   2
   0   2 -16 3357.70 696.861   1
   0  -2 -16 2045.68 453.652   2
   0   2 -17 2727.41 567.583   2
   0  -2 -17 2462.10 530.017   2
   0   2 -18-156.940 208.420   1
   0  -2 -18-641.732 287.546   2
   0   2 -19-399.857 247.026   2
   0   2 -19 203.566 269.910   1
   0  -2 -19-123.648 152.536   2
   0   2 -20 1120.42 366.896   2
   0   2 -20 1675.91 550.348   1
   0   2 -21 491.734 351.181   1
   0   2 -21 301.283 227.347   2
   0   2 -22 1095.58 398.019   2
   0   4   0 730550. 4497.84   4
   0  -4   0 746612. 4520.63   4
   0  -4  -1 288672. 2927.57   4
   0  -4   1 293853. 2726.91   4
   0   4   1 285804. 2929.60   4
   0   4  -1 290035. 2707.00   4
   0  -4   2 122.285 47.0012   4
   0  -4  -2 178.944 103.484   4
   0   4   2 334.588 138.466   4
   0   4  -2 557.161 125.103   4
   0  -4  -3-5.81900 91.3210   4
   0  -4   3 208.773 80.5270   4
   0   4  -3 359.417 83.9547   4
   0   4   3 536.732 157.019   4
   0   4  -4 8965.00 396.832   4
   0  -4  -4 9138.35 581.418   4
   0  -4   4 9215.43 412.148   4
   0   4   4 9480.69 592.994   4
   0  -4  -5 63440.9 1587.41   4
   0   4   5 66202.6 1611.30   4
   0   4  -5 67247.9 1014.46   4
   0   4  -6 6981.14 291.244   4
   0   4   6 6729.19 512.211   2
   0   4   6 7399.75 526.834   3
   0   4   6 7127.38 554.711   4
   0   4   7 296.642 120.669   3
   0   4   7 154.653 134.456   4
   0   4  -7 129.360 38.1110   4
   0   4   7 43.9392 90.1847   2
   0   4   8 229.741 148.472   4
   0   4   8 42.8220 82.8680   3
   0   4   9 3881.36 441.680   4
   0   4  10 7592.97 623.440   4
   0   4  11 199.358 109.137   4
   0   4 -12 13056.6 1095.44   1
   0   4  12 14104.5 891.331   4
   0   4 -13 3888.68 637.739   1
   0   4  13 4603.61 528.165   4
   0   4  14 18742.2 1074.41   4
   0   4 -14 17423.1 1368.63   1
   0   4  15 211.945 195.712   4
   0   4 -15-254.719 287.463   1
   0   4 -16 5693.28 852.824   1
   0   4  16 5791.43 624.783   4
   0   4 -17-389.269 280.568   1
   0   4 -18 351.419 284.557   1
   0   4 -19-72.0751 252.401   1
   0   4 -20 3788.99 768.721   2
   0   4 -20 3141.89 704.564   1
   0   4 -21-107.457 128.994   2
   0   6   0 10275.0 657.272   4
   0   6  -1 18692.6 854.152   4
   0   6   1 19228.1 921.312   4
   0  -6   1 19082.7 869.885   4
   0   6   2 84.8706 98.0572   4
   0  -6   2 91.5567 105.495   4
   0   6  -2 6.26776 64.7821   4
   0   6   3 187850. 3033.15   4
   0   6  -3 184148. 2517.02   4
   0  -6   3 186503. 2569.40   4
   0   6   4 48339.1 1582.33   4
   0   6  -4 47264.5 1228.96   4
   0  -6   4 45965.4 1233.60   4
   0   6  -5 183795. 2325.66   4
   0   6   5 175735. 3090.90   4
   0   6  -6 5397.30 386.278   4
   0   6   6 4548.40 525.192   4
   0   6  -7 357.695 91.5246   4
   0   6   7 340.349 190.682   4
   0   6   8 3545.00 479.519   4
   0   6  -8 2895.87 237.606   4
   0   6  -9 15066.8 463.271   4
   0   6   9 15393.5 995.930   4
   0   6  10 12316.6 911.121   4
   0   6  11 20.6122 143.138   4
   0   6  12 2431.21 449.509   4
   0   6  13 494.478 225.135   4
   0   6  14 9052.99 855.041   4
   0   6 -14 8062.18 990.543   1
   0   6 -15 7293.57 995.617   1
   0   6  15 6505.56 737.488   4
   0   6 -16 747.658 399.047   1
   0   6  16 365.978 179.328   4
   0   6  17 2363.99 479.342   4
   0   6 -17 2078.67 559.139   1
   0   6 -18 4117.71 810.314   1
   0   6 -19-69.3531 315.807   1
   0   6 -20 731.886 323.668   1
   0   8   0 1348.48 272.290   4
   0   8  -1 2585.88 386.933   4
   0   8   1 2671.52 409.694   4
   0   8   2 33.7871 107.286   4
   0   8  -2-58.7101 118.914   4
   0   8   3 20490.1 1156.71   4
   0   8  -3 20599.7 1009.59   4
   0   8  -4 36993.7 1319.85   4
   0   8   4 35222.0 1544.03   4
   0   8   5 19877.3 1181.21   4
   0   8  -5 19841.5 940.577   4
   0   8   6 3504.87 532.353   4
   0   8  -6 3107.34 373.468   4
   0   8  -7 151.027 103.596   4
   0   8   7 418.328 199.663   4
   0   8  -8 27174.0 979.812   4
   0   8   8 25023.0 1406.35   4
   0   8   9 56632.5 2153.21   4
   0   8  -9 36132.6 1075.98   4
   0   8  10 20535.8 1328.54   4
   0   8  11 32302.9 1694.41   4
   0   8  12 8250.22 877.644   4
   0   8  13 206.841 166.716   4
   0   8  14 6232.22 800.409   4
   0   8  15 401.918 202.570   4
   0   8  16 120.387 143.774   4
   0   8 -16-382.879 317.571   1
   0   8 -17 329.059 271.745   1
   0   8  17 1175.03 347.348   4
   0   8 -18 1902.81 603.111   1
   0   8 -19 10.7201 191.354   1
   0  10   0 18072.0 1155.59   4
   0  10  -1 292.168 222.592   4
   0  10   1 105.597 166.808   4
   0  10   2 32.5796 109.085   4
   0  10  -2 271.125 152.037   4
   0  10   3 980.601 300.078   4
   0  10  -3 699.517 209.659   4
   0  10   4 213.464 169.810   4
   0  10  -4 179.921 104.261   4
   0  10  -5 189.822 157.206   4
   0  10   5 319.501 255.113   4
   0  10  -6 11025.2 803.724   4
   0  10   6 9359.09 921.264   4
   0  10  -7 2772.36 388.975   4
   0  10   7 3428.56 555.131   4
   0  10   8 5716.16 753.446   4
   0  10  -8 4026.31 465.401   4
   0  10   9 4918.16 702.894   4
   0  10  10 10546.8 1050.65   4
   0  10  11 3417.62 603.491   4
   0  10  12 7521.03 923.934   4
   0  10  13 5520.88 800.752   4
   0  10  14 1222.82 409.122   4
   0  10  15 437.723 318.422   4
   0  10  16 2094.31 508.177   4
   0  10  17-63.9809 212.994   4
   0  10  18-8.77309 146.220   4
   0  12   0 7076.81 816.517   4
   0  12  -1 8895.61 890.592   4
   0  12   1 9549.71 966.146   4
   0  12  -2 2782.65 480.784   4
   0  12   2 2836.77 539.367   4
   0  12   3 2533.08 509.623   4
   0  12  -3 2601.09 483.668   4
   0  12  -4 1828.22 420.984   4
   0  12   4 1779.02 452.011   4
   0  12  -5 28869.1 1517.11   4
   0  12   5 28881.0 1749.66   4
   0  12  -6 149.437 140.903   4
   0  12   6-53.7180 191.670   4
   0  12  -7 811.083 239.128   4
   0  12   7 1080.86 364.125   4
   0  12   8 434.958 299.589   4
   0  12   9 8868.72 1034.81   4
   0  12  10 5564.36 840.331   4
   0  12  11 659.881 362.852   4
   0  12  12 39.1073 175.548   4
   0  12  13 1318.10 462.312   4
   0  12  14 1825.07 504.699   4
   0  12  15-35.4615 218.149   4
   0  12  16 539.747 316.594   4
   0  14   0 10573.2 1093.33   4
   0  14   1 761.938 334.228   4
   0  14  -1 920.203 361.824   4
   0  14   2 1536.52 455.482   4
   0  14  -2 1925.94 491.368   4
   0  14   3 958.164 361.868   4
   0  14  -3 1006.54 389.462   4
   0  14  -4 281.248 224.063   4
   0  14   4 36.7311 179.264   4
   0  14   5-34.5786 198.299   4
   0  14  -5-84.2013 179.016   4
   0  14  -6 3578.90 605.411   4
   0  14   6 4483.51 777.451   4
   0  14   7 529.135 305.748   4
   0  14   8 812.342 383.100   4
   0  14   9 1342.97 505.083   4
   0  14  10 4138.11 805.577   4
   0  14  11-262.838 230.088   4
   0  16   0-134.063 301.803   4
   0  16   1 513.372 288.385   4
   0  16  -1 21.5987 175.139   4
   0  16  -2 845.367 356.902   4
   0  16   2 1395.99 502.099   4
   0  16  -3 184.276 150.982   4
   0  16   3 326.538 312.684   4
   0  16  -4 1901.35 485.041   4
   0  16   4 1805.17 514.373   4
   0  16   5 2821.86 698.738   4
   0  16   6 514.838 317.499   4
   0  18  -2 1175.99 453.237   4
   1   1 -21 5597.34 962.769   1
   1   1 -20 781.578 361.423   2
   1   1 -20 427.367 419.905   1
   1   1 -19-230.202 227.148   2
   1  -1 -19-813.675 321.704   2
   1   1 -19-147.042 255.388   1
   1   1 -18 1928.50 549.334   1
   1   1 -18 1102.99 389.627   2
   1  -1 -18 898.096 308.639   2
   1   1 -17 1402.30 384.670   2
   1   1 -17 964.937 411.550   1
   1  -1 -17 529.195 256.095   2
   1   1 -16 38198.9 1918.84   2
   1   1 -16 40692.0 2195.71   1
   1  -1 -16 40790.1 2183.08   1
   1  -1 -16 40136.7 1933.92   2
   1   1 -15 12174.0 1051.59   2
   1  -1 -15 13610.7 1218.28   1
   1   1 -15 11847.2 1170.54   1
  -1   1  15 12558.1 666.183   4
   1  -1 -15 13328.9 1062.49   2
   1  -1 -14 358.847 132.633   3
  -1   1  14 443.609 134.473   4
   1  -1 -14 759.781 245.611   2
   1   1 -14 849.601 400.574   1
   1  -1 -14 1020.46 362.479   1
   1  -1 -13 2363.36 488.691   1
   1  -1 -13 3261.65 495.341   2
  -1   1  13 2765.77 315.953   4
   1  -1 -13 1674.09 249.070   3
   1   1 -13 3487.34 610.387   1
   1  -1 -12 3077.99 321.038   3
   1   1 -12 2847.90 475.410   1
   1  -1 -12 3208.99 534.309   1
  -1   1  12 3425.49 335.638   4
  -1  -1  12 2583.23 169.809   4
   1  -1 -12 3272.79 467.824   2
   1  -1 -11 3538.21 450.653   2
   1  -1 -11 2910.50 491.001   1
   1   1 -11 3550.96 552.135   1
   1  -1 -11 3628.50 329.111   3
  -1  -1  11 3252.77 195.201   4
  -1   1  11 3325.83 323.869   4
   1  -1 -10 67448.7 1843.15   2
   1  -1 -10 68841.2 2183.87   1
  -1  -1  10 67215.5 871.961   4
  -1   1  10 65406.8 1388.66   4
   1  -1 -10 66537.0 1354.25   3
   1   1 -10 68317.4 2190.25   1
  -1   1   9 2943.89 284.727   4
  -1  -1   9 3240.52 187.205   4
   1  -1  -9 3249.65 387.384   2
   1  -1  -9 3512.75 293.882   3
   1  -1  -9 4272.04 521.999   1
   1   1  -9 3634.01 495.898   1
   1  -1  -9 3253.36 300.754   4
   1  -1  -8 27774.3 837.996   4
   1  -1  -8 27445.3 759.277   3
  -1   1   8 27976.9 843.510   4
  -1  -1   8 26607.3 510.856   4
   1   1  -8 30587.2 1314.60   1
   1  -1  -8 27579.2 1028.76   2
   1  -1  -8 26747.4 1228.81   1
   1   1  -7 147287. 1107.28   4
  -1  -1   7 147889. 1142.90   4
  -1   1   7 147895. 1857.34   4
   1  -1  -7 150079. 2206.69   2
   1   1  -7 149428. 2724.82   1
   1  -1  -7 151518. 2689.68   1
   1  -1  -7 152040. 1859.22   4
   1  -1  -7 152269. 1633.67   3
   1  -1  -6 131487. 1904.03   2
   1   1  -6 137096. 2425.75   1
  -1   1   6 132213. 1664.55   4
   1  -1  -6 135120. 2343.16   1
  -1   1   6 139156. 2399.28   1
   1  -1  -6 134910. 1677.00   4
   1  -1  -6 137485. 1406.20   3
  -1   1   5 5725.33 326.947   4
  -1   1   5 5556.69 439.395   1
   1  -1  -5 5587.92 254.630   3
   1  -1  -5 5551.97 345.661   2
   1  -1  -5 5545.25 323.905   4
   1  -1  -5 5704.92 449.630   1
   1  -1  -4 38509.7 786.328   2
   1  -1  -4 39051.5 789.424   4
  -1   1   4 37897.4 1033.83   1
   1  -1  -4 38169.8 1020.80   1
  -1   1   4 38969.4 802.422   4
   1  -1  -3 20792.5 479.747   2
   1  -1  -3 19830.4 650.694   1
  -1   1   3 19853.0 659.747   1
  -1   1   3 20575.0 545.047   4
   1  -1  -3 19746.0 530.956   4
  -1   1   2 179030. 1497.37   4
   1  -1  -2 177200. 1472.76   4
  -1   1   2 177937. 1649.83   1
   1  -1  -1 105456. 1065.46   4
  -1   1  -1 5285.41 203.421   4
  -1  -1  -1 4960.84 265.365   3
   1   1   1 5950.88 288.744   3
  -1  -1  -2 272101. 2075.77   3
   1   1   2 280940. 2170.98   2
   1   1   2 283526. 2052.67   3
   1   1   3 11510.5 482.541   2
   1   1   3 11656.0 481.736   1
  -1  -1  -3 11606.5 496.756   2
  -1  -1  -3 11293.0 452.213   3
  -1   1  -4 61502.1 1258.81   1
   1   1   4 62518.5 1045.04   4
  -1  -1  -4 62825.2 1158.41   3
  -1  -1  -4 61506.2 1271.70   2
   1   1   4 64484.2 1254.06   2
   1   1   4 63308.8 1282.46   1
  -1  -1  -5 13661.2 652.160   2
   1   1   5 12769.5 495.553   4
  -1  -1  -5 12890.3 560.419   3
   1  -1   5 12649.2 337.809   4
   1   1   5 13190.9 647.907   1
  -1   1  -5 12499.5 639.260   1
   1   1   6 2366.73 304.713   1
   1  -1   6 2335.40 139.842   4
  -1   1  -6 2171.65 302.150   1
  -1  -1  -6 2592.46 329.132   1
   1  -1   6 2176.99 154.676   4
  -1  -1  -6 2273.35 293.997   2
  -1  -1  -6 2967.42 291.285   3
   1   1   6 2348.73 225.505   4
  -1  -1  -7 722.747 154.909   3
   1  -1   7 727.151 84.4843   4
  -1  -1  -7 691.884 190.550   2
   1  -1   7 750.154 104.869   4
  -1  -1  -7 1150.02 259.308   1
  -1   1  -7 406.733 166.379   1
   1   1   7 619.690 120.303   4
  -1  -1  -8 46065.2 1536.43   1
   1   1   8 45595.3 1078.78   4
  -1   1  -8 46368.1 1559.78   1
  -1  -1  -8 47458.1 1494.44   2
   1  -1   8 45009.7 684.604   4
   1  -1   8 44784.5 790.855   4
  -1  -1  -8 45116.4 1251.79   3
  -1  -1  -9 13914.5 862.451   2
  -1  -1  -9 14579.7 924.486   1
   1  -1   9 13243.3 444.414   4
  -1   1  -9 14048.9 922.818   1
   1  -1   9 14015.9 392.597   4
   1   1   9 13718.8 612.419   4
  -1  -1  -9 13946.0 727.667   3
   1   1  10 21539.1 784.001   4
   1  -1  10 20457.0 570.461   4
  -1  -1 -10 20995.5 940.331   3
  -1  -1 -10 21125.0 1123.24   2
   1  -1  10 20661.7 494.689   4
  -1  -1 -10 20872.0 1169.61   1
  -1   1 -10 20665.4 1181.64   1
  -1  -1 -11 4730.65 559.522   2
   1   1  11 3726.30 338.526   4
   1  -1  11 3779.11 243.842   4
  -1  -1 -11 4411.88 459.930   3
  -1   1 -11 3816.17 569.834   1
   1  -1  11 3660.85 211.525   4
  -1  -1 -11 5058.07 614.666   1
   1   1  12 11839.7 617.448   4
  -1   1 -12 12780.8 1033.67   1
   1  -1  12 11510.1 372.020   4
   1  -1  12 11903.8 417.866   4
  -1  -1 -12 12974.7 972.121   2
  -1  -1 -12 12883.8 795.190   3
  -1  -1 -12 12263.5 999.487   1
  -1  -1 -13 1885.18 452.575   1
  -1   1 -13 1254.39 401.420   1
  -1   1 -13 1762.74 389.399   2
  -1  -1 -13 1502.15 292.868   3
  -1  -1 -13 1322.48 346.965   2
   1  -1  13 1168.17 121.010   4
   1   1  13 1384.23 226.938   4
   1  -1  13 1231.41 116.209   4
  -1   1 -14 3417.20 601.280   1
  -1  -1 -14 2244.88 355.870   3
  -1   1 -14 4249.31 608.336   2
   1   1  14 3865.88 369.613   4
  -1  -1 -14 3527.74 583.223   2
  -1   1 -15 9472.57 1019.47   1
  -1  -1 -15 7971.45 890.338   2
  -1   1 -15 8820.09 936.712   2
   1   1  15 7202.05 501.741   4
  -1  -1 -16 9637.57 1006.86   2
  -1   1 -16 9141.42 981.248   2
  -1   1 -16 8744.83 1017.63   1
  -1  -1 -17 6517.58 855.220   2
  -1   1 -17 7830.70 946.547   2
  -1   1 -17 7710.92 998.197   1
  -1   1 -18-84.1532 208.630   2
  -1   1 -18 475.605 335.233   1
  -1  -1 -18 182.428 282.916   2
  -1   1 -19 817.702 400.182   1
  -1   1 -19 1229.13 429.169   2
  -1  -1 -19 713.497 359.361   2
  -1   1 -20 256.878 240.351   2
  -1  -1 -20-136.702 233.891   2
  -1   1 -21 2961.47 693.808   2
  -1  -1 -21 2944.98 681.290   2
  -1   1 -22 28.7374 222.689   2
   1   3 -21 769.935 355.406   2
   1   3 -20 1602.95 485.548   2
   1   3 -20 1934.59 558.962   1
   1   3 -19 986.006 382.090   2
   1   3 -19 381.540 351.432   1
   1   3 -18 207.057 374.873   1
   1   3 -17 4332.02 767.388   1
  -1   3  16 7221.54 638.403   4
   1   3 -16 6811.65 928.671   1
   1   3 -15 51.8230 254.548   1
  -1   3  15 92.6081 154.687   4
   1   3 -14 17204.8 1360.64   1
  -1   3  14 18382.1 1002.47   4
   1   3 -13 427.152 242.299   1
  -1   3  13-6.57638 79.4598   4
  -1   3  12 23867.0 1089.16   4
   1   3 -12 23024.6 1445.10   1
   1   3 -11 8289.63 821.420   1
  -1   3  11 8760.62 644.121   4
  -1   3  10 12417.3 741.653   4
  -1   3   9 27421.0 1073.25   4
  -1   3   8 157034. 2482.46   4
  -1   3   7 291.861 110.923   2
  -1   3   7 306.015 89.3141   3
   1  -3  -7 344.219 130.291   4
  -1   3   7 225.212 115.754   4
  -1   3   6 20433.7 845.347   4
   1  -3  -6 21803.7 869.510   4
  -1   3   6 20001.2 696.697   3
  -1   3   6 21425.2 781.564   2
  -1   3   5 4478.05 342.850   2
  -1   3   5 4366.53 416.353   1
   1   3  -5 4758.07 213.637   4
  -1   3   5 4404.60 384.208   4
   1  -3  -5 4575.74 389.023   4
  -1   3   4 10978.3 574.513   4
   1  -3  -4 11202.8 580.489   4
   1   3  -4 10815.0 369.420   4
   1  -3  -3 110794. 1747.68   4
   1   3  -3 111381. 1286.42   4
  -1   3   3 110183. 1736.92   4
   1  -3  -2 101629. 1609.86   4
  -1   3   2 99019.7 1573.29   4
   1   3  -2 102310. 1327.97   4
  -1   3   1 20653.7 691.012   4
   1  -3  -1 20302.8 683.121   4
   1   3  -1 20171.3 630.736   4
  -1   3   0 281374. 2422.87   4
   1  -3   0 286691. 2415.02   4
   1   3   0 276004. 2487.19   4
  -1   3  -1 14792.0 530.602   4
   1  -3   1 15127.4 533.634   4
   1   3   1 14758.8 605.313   4
   1   3   2 39310.5 1007.83   4
   1  -3   2 38122.2 791.667   4
  -1   3  -2 37537.8 800.253   4
   1   3   3 84726.2 1555.99   4
  -1   3  -3 85198.4 1125.36   4
   1  -3   3 83686.2 1100.45   4
   1   3   4 199497. 2548.84   3
   1  -3   4 203141. 1590.74   4
   1   3   4 204322. 2513.19   4
  -1   3  -4 201873. 1635.33   4
   1   3   5 52967.6 1311.93   3
   1   3   5 49968.9 1282.48   4
   1  -3   5 51563.3 729.814   4
  -1   3  -5 52041.1 760.235   4
   1   3   5 53510.6 1387.74   2
   1  -3   6 36025.7 526.274   4
   1   3   6 35765.1 1127.63   4
   1   3   6 37033.7 1115.28   3
  -1   3  -6 36573.7 572.089   4
   1   3   6 38165.9 1215.14   2
   1   3   7 28197.7 996.554   3
   1   3   7 26167.5 1053.28   2
   1   3   7 27477.1 1017.86   4
   1   3   8 6786.38 529.047   4
   1   3   9 21.7501 72.7778   4
  -1   3  -9-138.544 191.440   1
  -1   3 -10 33886.4 1551.59   1
   1   3  10 32467.3 1199.65   4
   1   3  11 4954.83 476.090   4
  -1   3 -11 4797.18 643.548   1
   1   3  12 127.725 71.7611   4
  -1   3 -12-6.55417 136.672   1
   1   3  13 26697.6 1161.77   4
  -1   3 -13 27562.9 1597.25   1
   1   3  14 9102.95 694.273   4
  -1   3 -14 7265.26 862.909   1
  -1   3 -15 9291.40 1006.74   1
   1   3  15 9768.58 737.422   4
  -1   3 -16 39209.4 2150.16   1
   1   3  16 41513.8 1543.14   4
  -1   3 -17 405.572 251.918   1
  -1   3 -18 1261.19 426.268   2
  -1   3 -18 1234.47 440.422   1
  -1   3 -19 808.254 372.961   1
  -1   3 -19 1122.39 411.292   2
  -1   3 -20 1883.73 548.189   1
  -1   3 -20 898.891 361.567   2
  -1   3 -21 1615.33 551.895   1
  -1   3 -21 990.031 384.136   2
  -1   3 -22 178.887 245.231   2
   1   5 -20 1528.75 542.851   1
   1   5 -19 2272.21 605.943   1
   1   5 -18 2232.14 599.632   1
   1   5 -17 1310.44 425.514   1
   1   5 -16 11365.9 1234.71   1
  -1   5  16 11251.0 942.671   4
  -1   5  15 12442.5 970.525   4
   1   5 -15 11272.9 1203.27   1
   1   5 -14 1432.38 443.813   1
  -1   5  14 1938.15 392.396   4
  -1   5  13 9458.18 809.313   4
  -1   5  12 15831.0 1027.69   4
  -1   5  11 13109.5 914.182   4
  -1   5  10 2941.35 350.112   3
  -1   5  10 2657.69 393.860   4
  -1   5   9 353.486 128.761   3
  -1   5   9 718.399 215.047   4
   1   5  -8 10019.9 347.813   4
  -1   5   8 8759.99 600.502   3
  -1   5   8 11226.8 780.169   4
  -1   5   8 9176.92 638.894   2
  -1   5   7 6356.57 520.917   2
   1   5  -7 5858.86 310.008   4
  -1   5   7 5793.16 553.118   4
   1   5  -6 229676. 2139.96   4
  -1   5   6 227079. 3340.12   4
   1   5  -5 561.445 129.994   4
  -1   5   5 334.653 151.318   4
   1   5  -4 39314.2 1008.71   4
  -1   5   4 35051.3 1248.01   4
  -1   5   3 9754.94 635.018   4
   1   5  -3 9308.78 514.631   4
  -1   5   2 60427.5 1551.81   4
   1   5  -2 60821.1 1373.42   4
   1  -5  -2 63510.1 1562.35   4
  -1   5   1 17942.1 814.723   4
   1   5  -1 17592.6 770.896   4
   1  -5  -1 18588.6 822.749   4
  -1   5   0 97161.8 1829.66   4
   1   5   0 100759. 1884.06   4
   1  -5   0 95577.5 1823.45   4
   1   5   1 524.010 161.487   4
  -1   5  -1 1060.84 190.633   4
   1  -5   1 773.794 159.990   4
  -1   5  -2-18.3076 74.6069   4
   1  -5   2 35.5133 62.0160   4
   1   5   2 141.788 131.021   4
   1   5   3 892.893 201.705   4
   1  -5   3 501.167 118.024   4
  -1   5  -3 455.378 130.165   4
   1   5   4 2229.19 330.790   4
  -1   5  -4 2656.20 271.409   4
   1  -5   4 2138.72 239.187   4
   1   5   5 131340. 2495.62   4
  -1   5  -5 130524. 1759.31   4
   1  -5   5 129032. 1752.36   4
   1  -5   6 123120. 1593.58   4
   1   5   6 115496. 2381.85   3
  -1   5  -6 122637. 1608.59   4
   1   5   6 118061. 2430.35   4
   1   5   7 7753.88 641.072   4
   1  -5   7 7097.56 351.605   4
  -1   5  -7 7278.23 363.335   4
  -1   5  -8 3067.95 209.220   4
   1   5   8 3066.41 414.372   4
   1   5   9 5229.78 559.524   4
   1   5  10 2069.83 357.912   4
   1   5  11 4322.09 523.344   4
   1   5  12 30901.6 1411.98   4
  -1   5 -13 15600.6 1257.35   1
   1   5  13 15892.5 1041.31   4
   1   5  14 902.415 248.374   4
  -1   5 -14 1243.03 410.246   1
  -1   5 -15 32.0255 269.030   1
   1   5  15 404.651 177.601   4
  -1   5 -16 1248.26 366.673   1
   1   5  16 1715.75 357.107   4
  -1   5 -17 68.2071 223.771   1
  -1   5 -18 6744.94 975.452   1
  -1   5 -19 682.686 374.212   1
  -1   5 -20-199.477 238.266   1
  -1   5 -21 678.444 365.889   2
   1   7 -19 4253.21 897.840   1
   1   7 -18 1597.35 562.030   1
   1   7 -17 184.241 318.610   1
  -1   7  17 323.222 211.685   4
  -1   7  16 6578.02 799.895   4
   1   7 -16 5442.42 910.426   1
  -1   7  15 38.4531 185.654   4
  -1   7  14 719.965 282.016   4
  -1   7  13 506.100 276.550   4
  -1   7  12 20737.3 1317.92   4
  -1   7  11 3728.24 567.249   4
   1   7 -10 53659.3 940.226   4
  -1   7  10 54572.3 2044.28   4
   1   7  -9 565.264 118.760   4
  -1   7   9 644.511 227.798   4
   1   7  -8 2885.30 287.069   4
  -1   7   8 2337.55 392.462   4
   1   7  -7 14110.6 667.062   4
  -1   7   7 14669.1 997.205   4
   1   7  -6 11762.2 637.259   4
  -1   7   6 11290.9 848.335   4
   1   7  -5 64.0596 69.4170   4
  -1   7   5 289.322 210.318   4
   1   7  -4 4938.41 441.442   4
  -1   7   4 5140.82 565.602   4
  -1   7   3 2632.45 392.557   4
   1   7  -3 2552.66 340.746   4
   1   7  -2 7522.35 586.799   4
  -1   7   2 6912.34 618.841   4
  -1   7   1 623.920 211.926   4
   1   7  -1 504.917 164.898   4
   1   7   0 30361.9 1238.74   4
  -1   7   0 29833.5 1215.59   4
  -1   7  -1 3216.24 386.269   4
   1   7   1 3093.00 406.351   4
   1   7   2 1960.27 331.311   4
  -1   7  -2 1768.58 290.592   4
  -1   7  -3 6559.16 531.780   4
   1   7   3 6054.94 602.896   4
   1   7   4 35898.2 1466.24   4
  -1   7  -4 34035.4 1176.58   4
   1   7   5 11028.3 848.876   4
   1  -7   5 10150.1 617.658   4
  -1   7  -5 9989.76 623.440   4
   1   7   6-61.8140 156.979   4
  -1   7  -6 23.3920 63.2543   4
   1  -7   6 128.023 93.8753   4
  -1   7  -7 19612.3 808.808   4
   1   7   7 20886.3 1195.08   4
  -1   7  -8 30498.3 949.828   4
   1   7   8 28756.9 1443.98   4
  -1   7  -9 43.5428 51.3240   4
   1   7   9-136.105 179.610   4
  -1   7 -10 1542.91 172.407   4
   1   7  10 1584.55 350.667   4
   1   7  11 18682.8 1220.12   4
   1   7  12 318.764 161.163   4
   1   7  13 35.1594 110.173   4
   1   7  14 1067.69 311.780   4
   1   7  15 3331.96 568.090   4
  -1   7 -15 2161.17 547.801   1
   1   7  16 4871.93 701.294   4
  -1   7 -16 5760.80 915.536   1
  -1   7 -17 502.568 333.890   1
   1   7  17-57.1103 132.275   4
  -1   7 -18 3585.65 730.743   1
  -1   7 -19 811.953 402.362   1
  -1   9  18 576.295 271.992   4
   1   9 -18 775.781 426.323   1
  -1   9  17 16.6021 161.816   4
   1   9 -17 830.484 475.003   1
  -1   9  16 652.857 278.444   4
  -1   9  15 4436.87 715.242   4
  -1   9  14 1156.46 379.755   4
  -1   9  13-19.3996 134.201   4
  -1   9  12 2370.21 514.628   4
  -1   9  11 6314.01 792.237   4
  -1   9  10 2202.45 485.169   4
   1   9  -9 6.99698 46.8494   4
  -1   9   9-21.8169 135.696   4
  -1   9   8 344.660 139.360   4
   1   9  -8 437.138 154.001   4
   1   9  -7 21235.1 999.529   4
  -1   9   7 21783.6 1358.24   4
  -1   9   6 285.740 141.025   4
   1   9  -6 94.2436 105.286   4
  -1   9   5 1771.23 362.584   4
   1   9  -5 1961.55 321.545   4
   1   9  -4-10.2866 92.9867   4
  -1   9   4 334.773 128.017   4
   1   9  -3 581.624 201.080   4
  -1   9   3-154.963 206.040   4
  -1   9   2 2637.02 432.676   4
   1   9  -2 2840.66 424.191   4
  -1   9   1 166.455 133.603   4
   1   9  -1 298.724 181.216   4
   1   9   0 384.848 159.231   4
  -1   9   0 152.484 122.066   4
  -1   9  -1 4093.97 514.081   4
   1   9   1 4943.81 581.957   4
   1   9   2 354.287 162.751   4
  -1   9  -2 10.6321 106.950   4
   1   9   3 304.847 156.906   4
  -1   9  -3 591.898 202.645   4
   1   9   4 16939.9 1145.14   4
  -1   9  -4 17962.4 1008.31   4
   1   9   5 33040.6 1610.45   4
  -1   9  -5 31860.5 1316.87   4
   1   9   6 579.323 231.875   4
  -1   9  -6 1360.74 274.621   4
  -1   9  -7 21098.2 1017.56   4
   1   9   7 19435.5 1278.21   4
   1   9   8 1765.87 416.446   4
  -1   9  -8 1320.54 258.853   4
   1   9   9 2373.40 466.828   4
  -1   9  -9 1808.27 283.081   4
   1   9  10 309.986 248.207   4
   1   9  11 48244.3 2170.00   4
   1   9  12 215.122 212.131   4
   1   9  13 623.546 286.908   4
   1   9  14 1081.72 362.508   4
   1   9  15-21.2527 138.324   4
   1   9  16 78.5859 125.064   4
   1   9  17 6.08136 137.899   4
  -1   9 -17-90.3801 279.533   1
  -1   9 -18-612.349 375.722   1
  -1  11  18-257.888 291.171   4
  -1  11  17 10828.6 1244.65   4
  -1  11  16 1897.07 504.958   4
  -1  11  15 1604.90 488.164   4
  -1  11  14 360.640 306.671   4
  -1  11  13-126.957 231.796   4
  -1  11  12 12833.2 1276.01   4
  -1  11  11 1237.30 420.247   4
  -1  11  10 12788.6 1227.88   4
  -1  11   9 3044.22 583.814   4
   1  11  -8 242.355 104.194   4
  -1  11   8 646.383 280.253   4
   1  11  -7 1297.13 297.702   4
  -1  11   7 1948.50 442.775   4
   1  11  -6 2192.24 393.403   4
  -1  11   6 1717.97 411.303   4
   1  11  -5 27511.5 1377.10   4
  -1  11   5 26624.8 1618.66   4
   1  11  -4 8600.71 792.535   4
  -1  11   4 7970.30 878.272   4
   1  11  -3 15042.6 1064.32   4
  -1  11   3 13890.5 1130.99   4
   1  11  -2 3136.64 490.547   4
  -1  11   2 3075.10 521.570   4
  -1  11   1 5340.98 678.462   4
   1  11  -1 6090.20 700.993   4
   1  11   0-110.198 182.987   4
  -1  11   0 45.2799 130.709   4
  -1  11  -1-32.9921 133.029   4
   1  11   1-96.4071 178.501   4
  -1  11  -2 5361.26 657.833   4
   1  11   2 5879.39 718.821   4
   1  11   3 12490.7 1064.16   4
  -1  11  -3 11449.7 945.831   4
   1  11   4 3911.20 618.508   4
  -1  11  -4 3844.43 526.297   4
   1  11   5 11688.5 1073.08   4
  -1  11  -5 11717.5 920.177   4
  -1  11  -6 1636.38 310.431   4
   1  11   6 2045.21 461.557   4
  -1  11  -7 16.8730 103.459   4
   1  11   7-48.9249 162.189   4
  -1  11  -8 97.6194 67.9716   4
   1  11   8 425.177 276.702   4
   1  11   9 835.142 330.043   4
   1  11  10 580.123 294.381   4
   1  11  11 864.980 339.015   4
   1  11  12 318.229 262.710   4
   1  11  13 1383.72 430.110   4
   1  11  14 172.232 259.290   4
   1  11  15-48.1628 213.394   4
   1  11  16 1381.41 432.101   4
   1  11  17 1769.29 500.004   4
   1  11  18-178.900 249.826   4
  -1  13  14 500.468 346.325   4
  -1  13  13-384.069 276.315   4
  -1  13  12 1651.58 476.933   4
  -1  13  11 2732.86 621.993   4
  -1  13  10 1003.20 416.566   4
  -1  13   9 20.0134 168.214   4
  -1  13   8 94.7717 240.847   4
   1  13  -7 10886.4 952.145   4
  -1  13   7 12555.3 1263.88   4
   1  13  -6 11647.9 1004.99   4
  -1  13   6 11316.1 1179.06   4
   1  13  -5-137.772 133.573   4
  -1  13   5 298.565 182.322   4
  -1  13   4 2159.65 500.664   4
   1  13  -4 1370.70 373.317   4
  -1  13   3 12132.8 1169.51   4
   1  13  -3 12752.4 1099.01   4
  -1  13   2 4841.79 733.774   4
   1  13  -2 5919.42 757.910   4
   1  13  -1 1126.62 358.142   4
  -1  13   1 651.587 298.022   4
   1  13   0 137.389 199.001   4
  -1  13   0-242.945 219.053   4
  -1  13  -1 362.694 247.075   4
   1  13   1-23.6640 122.772   4
   1  13   2 7130.43 882.069   4
  -1  13  -2 6496.92 807.724   4
   1  13   3 15228.5 1308.75   4
  -1  13  -3 15661.3 1231.38   4
  -1  13  -4 14467.9 1165.38   4
   1  13   4 13953.3 1270.01   4
   1  13   5 15614.8 1351.82   4
  -1  13  -5 10288.8 964.649   4
  -1  13  -6 1802.66 410.286   4
   1  13   6 937.234 417.311   4
  -1  13  -7 477.316 205.383   4
   1  13   7 568.788 284.792   4
   1  13   8 3435.09 666.042   4
   1  13   9-158.676 218.120   4
   1  13  10 272.806 207.128   4
   1  13  11 1115.80 428.037   4
   1  13  12 4655.92 830.836   4
   1  13  13 1208.16 474.145   4
   1  13  14 44.7865 159.655   4
  -1  15   9 35.8305 172.869   4
  -1  15   8 534.892 309.735   4
  -1  15   7 1566.31 489.064   4
  -1  15   6 282.381 200.877   4
  -1  15   5 318.309 334.399   4
   1  15  -5-3.97421 146.754   4
   1  15  -4 3032.54 591.592   4
  -1  15   4 1435.04 450.250   4
   1  15  -3 273.004 201.943   4
  -1  15   3 273.120 249.805   4
  -1  15   2 279.525 198.158   4
   1  15  -2 708.589 348.018   4
  -1  15   1-364.468 299.025   4
   1  15  -1 203.628 228.873   4
  -1  15   0 3256.64 650.943   4
   1  15   0 2365.78 542.947   4
   1  15   1 755.015 328.416   4
  -1  15  -1 761.043 364.322   4
   1  15   2 11754.8 1222.16   4
  -1  15  -2 11901.8 1190.16   4
  -1  15  -3-90.0965 150.282   4
   1  15   3 269.717 317.557   4
   1  15   4 9597.93 1139.06   4
  -1  15  -4 8818.39 1011.12   4
   1  15   5-15.3566 200.262   4
  -1  15  -5-149.702 168.292   4
   1  15   6-36.1248 209.753   4
   1  15   7 38.1610 238.173   4
   1  15   8 488.539 255.625   4
   1  15   9-534.291 423.852   4
   1  17  -3 926.736 330.669   4
   1  17  -2 76.5326 214.754   4
  -1  17   2-20.7880 248.441   4
  -1  17   1 555.324 283.299   4
   1  17  -1 1207.67 395.000   4
  -1  17   0-142.006 259.528   4
   1  17   0-238.689 255.547   4
   1  17   1-55.9860 203.490   4
  -1  17  -1 157.537 314.666   4
   1  17   2-400.331 268.671   4
  -1  17  -2 68.9786 217.320   4
  -1  17  -3 3156.37 660.073   4
   2   0 -20 665.829 434.240   1
   2   0 -19-80.0865 136.890   2
   2   0 -19 102.188 323.020   1
   2   0 -18 16017.5 1290.88   2
   2   0 -18 17543.3 1545.31   1
   2   0 -17 99.8746 253.604   1
   2   0 -17 11.2728 98.6882   2
   2   0 -16 3517.76 557.951   2
   2   0 -16 3049.65 625.187   1
   2   0 -15-205.976 242.957   1
   2   0 -15-228.271 177.021   2
   2   0 -14 871.787 269.418   2
  -2   0  14 835.808 147.672   4
   2   0 -14 532.858 127.970   3
   2   0 -14 1248.53 392.334   1
   2   0 -13 71.0448 136.362   2
   2   0 -13 269.768 293.027   1
  -2   0  13 16.6368 75.8097   4
   2   0 -13 75.5988 68.3034   3
   2   0 -12 63811.0 2349.54   1
  -2   0  12 64681.1 1292.74   4
   2   0 -11 215.426 203.500   1
   2   0 -11 37.0656 53.5386   4
  -2   0  11 14.0373 56.5772   4
  -2   0  10 66342.0 1252.86   4
   2   0 -10 65743.3 2146.90   1
   2   0 -10 64272.6 1207.82   4
  -2   0   9 8.01256 60.5092   4
   2   0  -9 41.5120 60.1370   4
   2   0  -9 16.6574 177.378   1
  -2   0   8 5252.19 332.712   4
   2   0  -8 4874.09 310.755   4
   2   0  -8 5243.92 544.265   1
   2   0  -7 229.964 76.3398   4
  -2   0   7 60.4158 38.9473   4
   2   0  -7-10.0483 144.837   1
   2   0  -6 8347.42 371.660   4
   2   0  -6 8300.11 591.426   1
  -2   0   6 8108.91 380.961   4
   2   0  -5 24.3163 49.6624   4
   2   0  -5-1.01010 134.533   1
  -2   0   5 29.3936 53.4183   4
   2   0  -4 988960. 3820.52   4
  -2   0   4 999999. 3906.12   4
   2   0  -4 975948. 5389.90   1
  -2   0   3 33.4283 36.7665   4
   2   0  -3 50.5043 36.5587   4
   2   0  -3-26.7581 93.9844   1
  -2   0   2 67519.0 958.641   4
   2   0  -2 68158.9 946.948   4
  -2   0   1 36.6410 41.9687   4
  -2   0   1-29.0055 27.4737   3
   2   0   0 678284. 3107.04   4
   2   0   1-42.3766 35.8898   4
  -2   0  -1 9.15563 38.8830   4
   2   0   1 48.5987 41.7373   2
   2   0   2 93540.1 1305.70   2
   2   0   2 92002.4 992.018   1
   2   0   2 94187.8 1272.63   4
  -2   0  -2 95488.4 1328.55   2
  -2   0  -2 92822.9 1262.39   4
  -2   0  -3-40.3139 54.6701   1
   2   0   3 52.6407 50.4897   1
  -2   0  -3 78.7811 79.6881   2
   2   0   3 21.9762 48.7528   4
  -2   0  -4 173746. 2262.93   2
  -2   0  -4 174067. 1994.11   1
   2   0   4 175310. 2024.03   1
   2   0   5 16.1339 87.6814   1
  -2   0  -5 99.7113 103.415   2
  -2   0  -5 39.0096 89.0133   1
  -2   0  -6 22006.3 898.119   1
  -2   0  -6 22123.7 943.367   2
   2   0   6 24852.8 957.974   1
   2   0   7 94.3216 72.0493   1
  -2   0  -7 72.4244 140.512   2
  -2   0  -7 270.412 187.094   1
   2   0   8 377.905 99.8981   4
  -2   0  -8 391.704 221.140   1
  -2   0  -8 578.072 222.896   2
  -2   0  -9 224.049 179.111   1
   2   0   9 64.7306 62.7770   4
  -2   0  -9 63.7820 122.157   2
  -2   0 -10 19569.7 1120.69   1
  -2   0 -10 21178.4 1174.63   2
   2   0  10 19956.0 694.621   4
   2   0  11-13.2111 39.6967   4
  -2   0 -11 252.092 176.357   2
  -2   0 -11 282.172 201.812   1
  -2   0 -12 12986.7 1007.47   2
  -2   0 -12 13840.3 1043.65   1
   2   0  12 13258.1 670.309   4
   2   0  12 13453.2 585.510   4
   2   0  13 28.1187 54.1371   4
  -2   0 -13 34.6077 202.421   1
   2   0  13 15.9041 42.9055   4
  -2   0 -13 7.19693 100.903   2
  -2   0 -14 3310.16 577.454   2
  -2   0 -14 3480.79 482.414   3
   2   0  14 3371.00 298.812   4
  -2   0 -14 3382.13 584.062   1
  -2   0 -15-221.421 225.160   2
  -2   0 -15-26.7023 104.786   3
  -2   0 -16 1577.95 461.988   1
  -2   0 -16 931.042 263.231   3
  -2   0 -17-73.5825 162.830   2
  -2   0 -18 1382.55 425.608   2
  -2   0 -19 286.496 207.208   2
  -2   0 -20 96.6280 199.342   2
  -2   0 -21-276.820 308.169   2
  -2   0 -22 3028.23 710.314   2
   2   2 -20 1649.57 478.080   2
   2   2 -20 1114.92 463.131   1
   2   2 -19 273.502 318.585   1
   2   2 -19 342.040 237.024   2
   2   2 -18 6147.01 835.135   2
   2  -2 -18 5082.55 714.857   2
   2   2 -18 5529.37 895.228   1
   2  -2 -17 2368.32 482.180   2
   2   2 -17 2373.52 597.440   1
   2  -2 -16 1496.24 366.523   2
   2   2 -16 1104.07 400.850   1
  -2   2  15 1172.41 240.722   4
   2  -2 -15 1352.33 341.607   2
   2   2 -15 1729.38 477.720   1
   2   2 -14 3349.90 628.984   1
  -2   2  14 3788.82 421.223   4
   2  -2 -14 3194.03 478.603   2
   2  -2 -13 2436.53 401.658   2
  -2   2  13 2101.29 315.497   4
   2  -2 -13 3023.99 584.419   1
   2   2 -13 2789.52 583.146   1
   2   2 -12 14983.3 1158.22   1
   2  -2 -12 16390.4 1190.74   1
   2  -2 -12 15262.4 953.780   2
  -2   2  12 14692.6 794.986   4
   2   2 -11 9164.09 867.556   1
   2  -2 -11 10018.6 887.500   1
  -2   2  11 9956.60 640.798   4
   2  -2 -11 9300.52 699.298   2
   2  -2 -10 25761.6 1345.53   1
   2  -2 -10 25284.5 1087.85   2
   2   2 -10 26436.6 1413.90   1
   2  -2 -10 24924.9 975.258   4
  -2   2  10 25899.5 1001.36   4
   2  -2  -9 10889.7 841.842   1
  -2   2   9 11217.6 641.369   4
   2  -2  -9 10271.7 604.982   4
   2   2  -9 11311.9 886.851   1
   2  -2  -9 11266.8 678.125   2
   2  -2  -8 31511.7 1024.46   4
   2  -2  -8 32216.4 1361.54   1
  -2   2   8 30867.7 1033.80   4
   2   2  -8 29540.1 476.239   4
   2  -2  -8 31937.0 1057.81   2
   2   2  -7 11573.0 325.934   4
  -2   2   7 11375.4 609.860   4
   2  -2  -7 12106.4 594.413   2
   2  -2  -7 12295.7 619.544   4
   2  -2  -7 11688.4 769.469   1
   2  -2  -6 115697. 1646.41   2
   2  -2  -6 113559. 2202.93   1
  -2   2   6 114548. 1859.81   4
   2   2  -6 116816. 1113.11   4
   2  -2  -6 117939. 1819.32   4
  -2   2   6 120350. 2284.74   1
   2   2  -5 246623. 1750.33   4
  -2   2   5 242424. 2600.23   4
  -2   2   5 249993. 3049.16   1
   2  -2  -5 242598. 2532.11   4
  -2   2   5 239771. 1641.98   3
  -2   2   4 577.020 149.981   4
  -2   2   4 729.065 180.519   1
   2   2  -4 545.674 100.534   4
  -2   2   4 522.783 84.2478   2
   2  -2  -4 631.008 139.753   4
   2  -2  -3 67591.3 1245.39   4
  -2   2   3 67901.9 1275.94   4
   2   2  -3 68644.1 1107.83   4
  -2   2   3 66542.7 764.157   2
  -2   2   3 67060.7 1298.53   1
   2  -2  -2 244264. 2280.72   4
  -2   2   2 239935. 2290.74   4
   2  -2  -1 129074. 1588.29   4
  -2   2   1 127924. 1609.60   4
  -2   2   0 150069. 1681.06   4
   2  -2   0 151823. 1659.36   4
  -2   2  -1 772299. 3631.33   4
   2  -2   1 768390. 3596.56   4
  -2   2  -2 225136. 1900.86   4
   2  -2   2 227254. 1883.11   4
   2   2   2 227259. 2471.53   3
  -2   2  -3 138629. 1455.08   4
  -2  -2  -3 138541. 2101.97   3
   2   2   3 139495. 1964.07   3
   2  -2   3 138165. 1416.24   4
  -2   2  -4 131728. 1421.20   4
   2   2   4 134217. 2113.70   2
   2   2   4 134497. 2001.44   3
  -2  -2  -4 131518. 2091.33   3
   2  -2   4 133898. 1351.12   4
  -2  -2  -5 67200.9 1549.13   3
   2  -2   5 67193.0 932.711   4
  -2   2  -5 66589.7 1014.31   4
   2   2   5 68439.0 1576.54   2
  -2  -2  -6 1353.29 234.535   3
   2   2   6 1424.60 217.105   4
   2  -2   6 979.981 117.006   4
   2   2   6 1252.09 243.330   2
   2   2   6 1542.42 273.208   1
  -2   2  -6 1141.78 226.890   1
  -2  -2  -7 103920. 2260.15   2
   2  -2   7 102662. 1106.39   4
   2   2   7 104867. 1865.43   4
  -2   2  -7 103316. 2177.48   1
  -2  -2  -7 104988. 2084.08   3
  -2  -2  -8 33281.2 1223.41   3
   2  -2   8 32050.2 596.285   4
  -2   2  -8 32615.2 1311.62   1
   2   2   8 32578.2 1071.31   4
  -2  -2  -8 33983.8 1385.98   2
   2   2   9 44409.7 1289.28   4
   2  -2   9 42057.3 658.199   4
  -2  -2  -9 45543.0 1477.92   3
  -2   2  -9 44373.9 1611.95   1
  -2  -2  -9 42610.1 1629.61   2
   2  -2   9 42800.0 645.930   4
  -2  -2 -10 889.375 225.193   3
   2   2  10 995.795 214.730   4
   2  -2  10 708.775 76.7771   4
   2  -2  10 778.337 85.8392   4
  -2  -2 -10 940.502 270.598   2
  -2   2 -10 666.650 223.665   1
  -2   2 -11 9683.00 846.976   1
  -2  -2 -11 9741.03 739.647   3
   2   2  11 10355.3 651.252   4
  -2  -2 -11 9784.65 845.288   2
  -2   2 -12 664.223 221.077   1
  -2  -2 -12 1352.56 324.205   2
  -2  -2 -12 1475.87 299.984   3
   2   2  12 1441.83 257.986   4
  -2   2 -13 26086.3 1532.56   1
  -2  -2 -13 26428.0 1527.07   2
  -2  -2 -13 27724.3 1335.33   3
   2   2  13 25532.8 1055.30   4
   2   2  14 7119.91 571.488   4
  -2  -2 -14 4352.46 557.677   3
  -2   2 -14 6127.67 777.887   2
  -2   2 -14 7122.80 863.238   1
  -2  -2 -14 7441.80 848.843   2
   2   2  15 3161.98 390.309   4
  -2  -2 -15 3461.83 611.269   2
  -2  -2 -15 2280.77 410.671   3
  -2   2 -15 4381.78 682.061   2
  -2   2 -15 4186.24 676.344   1
  -2   2 -16 4367.53 701.496   1
  -2   2 -16 4492.13 712.933   2
  -2  -2 -16 4772.23 733.109   2
  -2   2 -17 130.440 211.992   1
  -2   2 -17 238.122 260.816   2
  -2  -2 -17-111.077 177.192   2
  -2   2 -18-70.6056 254.035   1
  -2   2 -18-41.3164 109.314   2
  -2   2 -19 3623.68 701.943   2
  -2   2 -19 2661.58 631.578   1
  -2   2 -20 479.662 333.093   1
  -2   2 -20 3.70163 251.230   2
  -2   2 -21 1411.90 509.065   2
  -2   2 -22-305.918 269.818   2
   2   4 -21 400.960 315.117   2
   2   4 -20 2959.47 748.197   1
   2   4 -19 40.7232 297.354   1
   2   4 -18 928.650 394.297   1
   2   4 -17 909.284 482.695   1
  -2   4  16 4144.70 535.570   4
   2   4 -16 4386.88 757.700   1
   2   4 -15 15808.6 1395.07   1
  -2   4  15 16072.6 1036.06   4
   2   4 -14 1812.07 512.523   1
  -2   4  14 1908.25 377.720   4
   2   4 -13 23696.3 1585.79   1
  -2   4  13 24533.2 1231.21   4
  -2   4  12 15333.2 949.900   4
  -2   4  11 955.516 272.026   4
  -2   4  10 29225.7 1252.78   4
  -2   4   9 21951.0 1065.73   4
  -2   4   9 21738.2 760.391   3
  -2   4   8 1456.06 197.559   3
  -2   4   8 1640.04 235.689   2
  -2   4   8 1271.71 244.435   4
   2   4  -8 1379.72 124.045   4
   2   4  -8 1496.78 120.523   4
   2   4  -7 927.261 114.115   4
   2   4  -7 967.033 130.546   4
  -2   4   7 806.959 168.040   2
  -2   4   7 954.570 181.109   3
  -2   4   7 712.084 175.201   4
   2   4  -6 85857.5 1214.87   4
  -2   4   6 82766.1 1921.05   4
  -2   4   6 84445.0 1536.31   2
   2   4  -6 88903.3 1414.03   4
   2   4  -5 288.084 75.5394   4
  -2   4   5 357.645 140.788   4
  -2   4   4 137.658 98.6628   4
   2  -4  -4 64.2393 82.0498   4
  -2   4   3 166653. 2495.13   4
   2  -4  -3 172176. 2430.08   4
  -2   4   2 104089. 1899.25   4
   2  -4  -2 104602. 1844.57   4
   2  -4  -1 132486. 2008.76   4
  -2   4   1 128288. 2050.72   4
  -2   4   0 245693. 2727.54   4
   2  -4   0 246177. 2665.84   4
   2  -4   1 3048.71 289.328   4
  -2   4  -1 2708.42 273.876   4
   2   4   1 3052.74 322.040   4
   2  -4   2 21411.0 732.189   4
   2   4   2 22094.3 890.999   4
  -2   4  -2 20671.7 739.983   4
   2  -4   3 165317. 1953.70   4
  -2   4  -3 162737. 2008.48   4
   2   4   3 162298. 2513.37   4
   2   4   4 157778. 2627.16   3
  -2   4  -4 154491. 1887.18   4
   2  -4   4 155001. 1808.55   4
   2   4   4 152370. 2477.82   4
  -2   4  -5 90496.6 1384.18   4
   2  -4   5 93328.2 1336.99   4
   2   4   5 91310.7 2011.81   3
   2   4   5 92425.0 1985.38   4
   2   4   6 3444.11 391.531   3
   2   4   6 3746.49 414.609   4
   2  -4   6 3055.31 229.512   4
  -2   4  -6 3112.87 246.916   4
  -2   4  -7 52619.5 958.181   4
   2   4   7 51457.3 1557.88   4
   2  -4   7 51499.6 867.945   4
  -2   4  -8 471.740 90.5033   4
   2   4   8 735.863 213.007   4
   2  -4   8 530.098 80.7017   4
   2   4   9 109419. 2375.34   4
   2   4  10 36704.7 1417.29   4
   2   4  11 9347.55 729.719   4
  -2   4 -11 8519.83 848.238   1
  -2   4 -12 4034.98 599.912   1
   2   4  12 3355.47 443.171   4
  -2   4 -13 2526.46 512.454   1
   2   4  13 3220.84 446.323   4
   2   4  14 12047.2 869.595   4
  -2   4 -14 10844.2 1044.87   1
  -2   4 -15 1795.91 479.258   1
   2   4  15 741.268 239.851   4
   2   4  16 808.069 250.335   4
  -2   4 -16 918.369 394.454   1
  -2   4 -17 4825.11 805.715   1
  -2   4 -18 343.524 273.743   2
  -2   4 -18 299.932 351.683   1
  -2   4 -19 161.798 313.202   1
  -2   4 -19 362.845 265.092   2
  -2   4 -20 44.1374 216.382   1
  -2   4 -20-253.604 276.511   2
  -2   4 -21 1275.89 482.017   1
  -2   4 -21 2155.06 602.609   2
   2   6 -19 174.448 280.601   1
   2   6 -18 1715.15 508.677   1
  -2   6  17 3918.40 606.326   4
   2   6 -17 2505.25 627.295   1
   2   6 -16 965.173 370.196   1
  -2   6  16 1598.81 402.059   4
   2   6 -15 9650.71 1139.17   1
  -2   6  15 8926.19 875.820   4
  -2   6  14 269.466 186.890   4
  -2   6  13 4173.69 578.462   4
  -2   6  12 5285.39 632.876   4
  -2   6  11 5660.67 497.540   3
  -2   6  11 5904.56 657.142   4
   2   6 -10 1854.22 146.246   4
   2   6 -10 2041.39 142.359   4
  -2   6  10 2213.20 316.240   3
  -2   6  10 2350.00 402.271   4
  -2   6   9 31240.0 1197.27   3
   2   6  -9 33398.5 761.511   4
   2   6  -9 30313.1 854.065   4
  -2   6   9 33231.7 1503.18   4
  -2   6   8 605.878 205.048   4
   2   6  -8 546.229 109.429   4
  -2   6   8 720.537 187.697   2
   2   6  -7 5937.07 398.282   4
  -2   6   7 5188.11 566.933   4
  -2   6   6 33390.1 1393.89   4
   2   6  -6 35146.0 1017.67   4
  -2   6   5 39782.3 1488.11   4
   2   6  -5 40019.4 1140.92   4
  -2   6   4 7814.43 659.431   4
   2   6  -4 8071.37 539.066   4
   2   6  -3 10391.0 630.524   4
  -2   6   3 9153.36 680.319   4
  -2   6   2 12437.8 784.724   4
   2   6  -2 11995.7 695.168   4
   2   6  -1 5706.57 496.032   4
  -2   6   1 5320.42 496.469   4
  -2   6   0 27258.0 1106.53   4
   2   6   0 27333.5 1112.01   4
   2   6   1 2672.74 367.905   4
  -2   6  -1 1798.91 278.696   4
   2  -6   2 30143.0 1075.38   4
  -2   6  -2 29729.4 1085.04   4
   2   6   2 29023.7 1216.19   4
   2   6   3 55273.4 1707.28   4
  -2   6  -3 54840.4 1439.49   4
   2  -6   3 57012.6 1444.97   4
  -2   6  -4 24435.5 935.071   4
   2   6   4 25110.0 1183.67   4
   2  -6   4 25207.8 936.685   4
  -2   6  -5 43272.2 1207.58   4
   2  -6   5 42243.6 1162.04   4
   2   6   5 43419.2 1568.23   4
  -2   6  -6 46500.3 1205.31   4
   2   6   6 43638.9 1599.91   4
   2  -6   6 44977.8 1159.47   4
   2  -6   7 19850.5 729.730   4
   2   6   7 20598.2 1127.14   4
  -2   6  -7 19363.8 747.099   4
   2  -6   8 48180.1 1062.81   4
   2   6   8 50145.3 1813.01   4
  -2   6  -8 50623.9 1136.40   4
   2  -6   9 1022.32 144.502   4
  -2   6  -9 906.517 150.407   4
   2   6   9 1014.24 307.272   4
  -2   6 -10 871.999 121.230   4
   2   6  10 1189.52 307.883   4
   2   6  11 11345.2 915.622   4
   2   6  12 79.7315 146.906   4
  -2   6 -13 8828.77 962.711   1
   2   6  13 8938.53 838.328   4
   2   6  14 494.015 217.306   4
  -2   6 -14 154.380 169.076   1
   2   6  15 784.919 264.050   4
  -2   6 -15 1966.98 535.813   1
   2   6  16 9878.30 920.244   4
  -2   6 -16 9184.90 1068.02   1
   2   6  17 202.290 200.646   4
  -2   6 -17 89.7865 220.775   1
  -2   6 -18 630.234 342.053   1
  -2   6 -19 253.662 239.818   1
  -2   6 -20 593.246 392.645   1
   2   8 -18 2657.61 739.245   1
  -2   8  17 6.43185 129.660   4
   2   8 -17 681.959 419.315   1
  -2   8  16 906.130 356.625   4
  -2   8  15 5010.14 725.481   4
  -2   8  14 47.3863 149.898   4
  -2   8  13 536.133 285.131   4
  -2   8  12 13823.2 1150.04   4
  -2   8  11 5133.47 676.234   4
  -2   8  10 10599.4 967.260   4
  -2   8   9 29550.1 1588.82   4
   2   8  -9 19169.3 791.486   4
   2   8  -8 13784.5 711.510   4
  -2   8   8 12595.2 1012.56   4
  -2   8   7 15996.4 1126.28   4
   2   8  -7 17133.8 833.334   4
   2   8  -6 4678.62 455.606   4
  -2   8   6 4925.06 616.411   4
   2   8  -5 4554.71 463.830   4
  -2   8   5 4446.27 579.630   4
   2   8  -4-15.3388 81.6782   4
  -2   8   4 50.0671 124.791   4
  -2   8   3 13814.0 960.828   4
   2   8  -3 14688.3 870.118   4
   2   8  -2 9230.68 710.365   4
  -2   8   2 10239.8 809.325   4
   2   8  -1 12354.1 838.166   4
  -2   8   1 12164.9 861.172   4
   2   8   0 45224.6 1630.03   4
  -2   8   0 43748.9 1598.01   4
  -2   8  -1 2240.63 357.592   4
   2   8   1 2173.74 386.544   4
  -2   8  -2 8426.20 682.156   4
   2   8   2 9973.95 800.592   4
   2   8   3 1845.44 357.727   4
  -2   8  -3 1544.70 286.562   4
   2   8   4 42218.5 1714.22   4
  -2   8  -4 38921.7 1402.19   4
  -2   8  -5 639.434 206.443   4
   2   8   5 703.303 256.492   4
   2   8   6 7714.40 784.038   4
  -2   8  -6 7858.86 601.639   4
   2   8   7 16971.9 1150.38   4
  -2   8  -7 16068.0 832.558   4
   2   8   8 45912.8 1941.29   4
  -2   8  -8 45539.0 1349.99   4
   2  -8   8 42607.6 1277.47   4
   2   8   9 9679.09 918.498   4
  -2   8  -9 7558.00 522.014   4
   2   8  10 76822.4 2593.99   4
   2   8  11 1018.21 343.145   4
   2   8  12 2835.62 507.314   4
   2   8  13 1102.01 297.772   4
   2   8  14 4741.57 688.984   4
  -2   8 -15 440.570 209.640   1
   2   8  15 546.434 284.457   4
  -2   8 -16 163.072 275.143   1
   2   8  16 967.368 354.287   4
  -2   8 -17 260.207 301.654   1
   2   8  17-202.589 156.212   4
  -2   8 -18 757.168 394.600   1
  -2   8 -19 3039.31 742.648   1
  -2  10  18 2072.02 533.583   4
  -2  10  17 2566.02 588.885   4
  -2  10  16 3619.53 698.940   4
  -2  10  15 7736.91 985.950   4
  -2  10  14 2671.41 593.631   4
  -2  10  13 3654.11 652.737   4
  -2  10  12-193.785 194.448   4
  -2  10  11 2265.35 505.880   4
  -2  10  10 17328.9 1372.72   4
  -2  10   9 4878.29 702.937   4
  -2  10   8 6463.52 805.901   4
   2  10  -8 4449.80 485.252   4
  -2  10   7 15311.5 1229.99   4
   2  10  -7 13027.0 857.851   4
  -2  10   6 160.682 150.493   4
   2  10  -6-31.8151 133.080   4
   2  10  -5 231.843 145.354   4
  -2  10   5 1.26473 193.693   4
  -2  10   4 10697.8 980.094   4
   2  10  -4 11373.3 856.512   4
   2  10  -3 4716.78 572.789   4
  -2  10   3 3857.88 582.950   4
  -2  10   2 6973.36 761.884   4
   2  10  -2 7261.52 721.223   4
  -2  10   1 1869.89 394.414   4
   2  10  -1 1745.39 352.076   4
  -2  10   0 3559.10 523.014   4
   2  10   0 3859.10 541.011   4
   2  10   1 4.14758 96.6881   4
  -2  10  -1 188.181 174.734   4
  -2  10  -2 6386.04 694.092   4
   2  10   2 6956.09 753.583   4
   2  10   3 10701.1 949.608   4
  -2  10  -3 9839.45 825.038   4
  -2  10  -4 99.6843 126.595   4
   2  10   4 569.053 298.076   4
  -2  10  -5 2053.86 371.582   4
   2  10   5 2173.13 454.612   4
   2  10   6-7.82901 173.665   4
  -2  10  -6 147.182 130.534   4
   2  10   7 5188.36 698.026   4
  -2  10  -7 2496.77 392.899   4
   2  10   8 10440.4 1016.01   4
  -2  10  -8 6933.51 626.225   4
   2  10   9 14099.6 1195.19   4
   2  10  10 8953.60 971.676   4
   2  10  11-348.203 271.497   4
   2  10  12 255.622 282.749   4
   2  10  13-185.220 194.818   4
   2  10  14 102.915 161.797   4
   2  10  15 900.679 345.975   4
   2  10  16-69.7911 176.314   4
  -2  10 -17-18.9705 221.300   1
   2  10  17 512.672 284.938   4
  -2  10 -18 153.555 307.394   1
   2  10  18 604.547 326.572   4
  -2  12  16-123.723 194.997   4
  -2  12  15 2191.92 563.775   4
  -2  12  14 3482.05 725.585   4
  -2  12  13 3477.57 700.667   4
  -2  12  12 537.056 320.164   4
  -2  12  11-218.950 276.441   4
  -2  12  10 11235.1 1210.25   4
  -2  12   9 1521.18 433.754   4
  -2  12   8 335.830 194.944   4
   2  12  -7 8032.42 775.259   4
  -2  12   7 8609.89 1014.17   4
   2  12  -6 362.237 209.418   4
  -2  12   6 123.010 222.894   4
   2  12  -5 30530.7 1549.33   4
  -2  12   5 27382.0 1743.82   4
   2  12  -4 4233.43 601.933   4
  -2  12   4 4058.75 647.602   4
   2  12  -3 21249.1 1340.86   4
  -2  12   3 20784.5 1458.94   4
  -2  12   2 8064.47 909.740   4
   2  12  -2 6823.10 779.528   4
  -2  12   1 16875.8 1296.29   4
   2  12  -1 17503.1 1253.65   4
   2  12   0 3139.54 560.061   4
  -2  12   0 2953.51 545.123   4
  -2  12  -1 8118.63 868.959   4
   2  12   1 9799.74 962.643   4
   2  12   2 1282.99 359.703   4
  -2  12  -2 839.739 265.237   4
   2  12   3 484.553 220.208   4
  -2  12  -3 348.887 197.080   4
   2  12   4 230.148 193.351   4
  -2  12  -4 275.747 183.253   4
   2  12   5 4370.71 679.839   4
  -2  12  -5 3791.58 568.584   4
  -2  12  -6 917.301 300.713   4
   2  12   6 309.854 210.752   4
  -2  12  -7 1725.16 360.719   4
   2  12   7 1906.89 501.291   4
   2  12   8-32.0530 237.187   4
   2  12   9 1162.84 368.725   4
   2  12  10-272.040 273.054   4
   2  12  11-146.522 233.846   4
   2  12  12 2840.97 626.197   4
   2  12  13 594.255 245.943   4
   2  12  14 415.078 250.426   4
   2  12  15 9.87663 207.779   4
  -2  14  11 1267.25 465.724   4
  -2  14  10 661.063 270.111   4
  -2  14   9-223.420 202.738   4
  -2  14   8-228.626 243.372   4
  -2  14   7 259.573 202.368   4
   2  14  -6 5629.98 741.366   4
  -2  14   6 4389.88 796.930   4
   2  14  -5 6599.49 811.113   4
  -2  14   5 6548.64 936.399   4
  -2  14   4-26.0897 216.219   4
   2  14  -4 488.212 257.955   4
   2  14  -3 214.073 281.908   4
  -2  14   3-257.909 290.659   4
   2  14  -2 1111.29 365.725   4
  -2  14   2 625.802 287.457   4
   2  14  -1 12965.8 1192.45   4
  -2  14   1 13553.5 1274.37   4
  -2  14   0 1676.59 449.567   4
   2  14   0 1444.66 435.615   4
  -2  14  -1 1435.78 396.835   4
   2  14   1 1623.03 454.245   4
  -2  14  -2 7005.27 883.465   4
   2  14   2 7372.08 934.388   4
  -2  14  -3 6603.84 845.634   4
   2  14   3 7675.25 974.882   4
   2  14   4 3026.40 641.705   4
  -2  14  -4 2423.37 527.132   4
   2  14   5 2511.31 579.249   4
  -2  14  -5 2276.99 494.316   4
   2  14   6 210.590 145.948   4
  -2  14  -6 159.929 161.682   4
   2  14   7 1897.95 527.228   4
   2  14   8 236.226 293.432   4
   2  14   9 419.452 280.159   4
   2  14  10-404.798 279.242   4
   2  14  11 433.804 301.122   4
  -2  16   6 25.2209 209.165   4
  -2  16   5 6044.28 992.371   4
  -2  16   4 1461.27 493.619   4
   2  16  -4 1762.10 474.723   4
   2  16  -3 1879.55 490.158   4
  -2  16   3 2531.51 626.611   4
  -2  16   2 515.412 302.332   4
   2  16  -2 382.656 228.963   4
  -2  16   1 1882.65 510.870   4
   2  16  -1 1512.25 445.065   4
  -2  16   0 1586.72 529.654   4
   2  16   0 2153.80 562.408   4
   2  16   1 545.881 267.053   4
  -2  16  -1 334.128 226.493   4
  -2  16  -2 838.799 337.355   4
   2  16   2 883.447 388.249   4
  -2  16  -3 863.134 391.690   4
   2  16   3-114.743 289.269   4
  -2  16  -4 1207.00 411.140   4
   2  16   4 951.913 438.596   4
   2  16   5 1730.39 494.094   4
   2  16   6 303.390 259.146   4
   2  18  -2 545.960 335.635   4
  -2  18  -2 628.029 335.163   4
   3   1 -20 4250.28 851.011   1
   3   1 -19 169.795 177.913   2
   3   1 -19-36.3557 304.764   1
   3   1 -18 5359.73 888.061   1
   3   1 -18 3498.55 595.101   2
   3  -1 -18 5303.00 869.046   1
   3  -1 -17 167.150 334.108   1
   3   1 -17 792.626 372.755   1
   3   1 -17 93.5673 182.270   2
   3  -1 -17 394.524 231.429   2
   3   1 -16 14969.3 1369.58   1
   3  -1 -16 12971.9 1268.05   1
   3  -1 -16 12403.8 1001.26   2
   3  -1 -15 430.412 214.809   2
   3  -1 -15 393.254 369.318   1
  -3   1  15 7.03006 55.9222   4
   3   1 -15 319.104 204.546   1
   3  -1 -14 19105.1 1137.52   2
  -3  -1  14 18835.3 611.287   4
   3  -1 -14 20915.3 1470.01   1
  -3   1  14 19788.0 896.680   4
   3   1 -14 20669.2 1476.08   1
  -3   1  13 814.075 193.290   4
   3  -1 -13 867.876 374.765   1
   3  -1 -13 778.954 217.695   2
   3   1 -13 859.633 339.544   1
  -3  -1  13 790.083 132.555   4
   3  -1 -12 0.13069 60.7627   4
   3  -1 -12-27.6700 67.8096   2
  -3   1  12 29.8202 82.9901   4
   3  -1 -12 233.406 246.747   1
   3   1 -12-16.1032 36.8558   4
  -3  -1  12 0.89181 44.1434   4
   3   1 -12 172.376 206.037   1
   3  -1 -11 1204.47 210.719   4
   3  -1 -11 1628.01 296.635   2
  -3   1  11 1045.12 196.958   4
   3  -1 -11 1023.41 331.613   1
   3   1 -11 1197.60 151.850   4
  -3  -1  11 1523.32 191.048   4
   3   1 -11 1446.83 369.217   1
  -3   1  10 35079.3 1107.28   4
   3  -1 -10 34537.4 1214.82   2
   3  -1 -10 34701.0 1069.89   4
   3   1 -10 35022.7 820.155   4
   3  -1 -10 37273.7 1654.73   1
  -3  -1  10 34601.7 886.271   4
   3   1 -10 34939.5 1616.18   1
   3   1  -9 23187.6 1253.61   1
   3   1  -9 24483.3 673.850   4
  -3   1   9 23048.8 873.355   4
   3  -1  -9 23807.0 853.759   4
   3  -1  -9 23862.8 1254.47   1
  -3  -1   9 24207.1 731.996   4
   3   1  -8 38.9121 43.1601   4
   3   1  -8-110.665 163.306   1
  -3  -1   8-29.6459 50.2448   4
  -3   1   8 34.5023 74.5542   4
   3  -1  -8-41.6936 118.276   1
   3  -1  -8 9.58242 44.6300   4
  -3  -1   7 139940. 1731.51   4
   3  -1  -7 138742. 2661.27   1
   3   1  -7 142335. 1625.66   4
   3  -1  -7 141649. 1962.07   4
   3   1  -7 136254. 2735.12   1
  -3   1   7 140170. 2040.31   4
  -3   1   6 5887.69 523.198   1
   3   1  -6 5839.31 333.200   4
   3  -1  -6 6185.61 408.628   4
  -3   1   6 6194.49 418.241   4
   3  -1  -6 5631.10 508.211   1
  -3  -1   6 5770.31 353.437   4
   3   1  -5 78028.9 1215.25   4
   3  -1  -5 78141.7 1402.66   4
  -3  -1   5 80190.6 1307.32   4
  -3   1   5 81127.5 1751.06   1
   3  -1  -5 78949.5 1701.23   1
  -3   1   5 77902.5 1429.31   4
   3  -1  -4 1057.46 205.627   1
   3   1  -4 802.676 130.580   4
  -3   1   4 629.654 177.443   1
  -3  -1   4 901.161 147.361   4
   3  -1  -4 899.195 151.906   4
  -3   1   4 904.846 164.494   4
  -3   1   3 44747.6 1024.69   4
  -3   1   3 44906.7 1050.49   1
   3  -1  -3 43341.2 1013.70   1
   3   1  -3 43885.6 940.363   4
  -3  -1   3 44628.1 1000.02   4
   3  -1  -3 44004.2 1002.80   4
  -3  -1   2 640537. 3879.82   4
   3  -1  -2 645818. 3738.06   4
   3  -1  -2 638440. 3324.25   1
   3   1  -2 660951. 3546.57   3
   3   1  -2 638367. 3716.85   4
  -3   1   2 641460. 3378.90   1
  -3   1   2 647594. 3806.30   4
   3   1  -1 14480.1 536.985   3
  -3   1   1 13642.4 391.010   1
  -3   1   1 13104.5 531.231   4
   3  -1  -1 13657.8 377.427   1
  -3  -1   1 13634.8 580.374   4
   3   1  -1 13547.2 566.312   4
   3  -1  -1 13569.8 532.163   4
   3   1   0 59376.7 1129.00   3
   3   1   0 56359.9 1194.94   4
  -3  -1   0 56454.2 1191.32   4
  -3   1   0 55263.0 1084.57   4
  -3  -1   0 56984.0 1149.86   3
   3  -1   0 58294.4 1087.00   4
  -3   1   0 57098.0 845.202   2
   3  -1   1 391772. 2816.56   4
  -3   1  -1 382107. 2854.57   4
  -3  -1  -1 377551. 3085.24   3
   3   1   1 386575. 3053.91   3
   3   1   1 386815. 3215.94   4
  -3   1  -1 384798. 2596.42   2
  -3  -1  -2 293184. 2847.13   3
   3  -1   2 292568. 2445.65   4
  -3   1  -2 289380. 2511.99   4
   3   1   2 297564. 2807.24   2
  -3   1  -2 288903. 1540.43   1
   3   1   3 1021.71 178.315   2
   3  -1   3 932.354 150.428   4
  -3   1  -3 1095.41 128.768   1
  -3   1  -3 978.571 157.379   4
  -3  -1  -3 986.437 178.241   3
   3   1   4 88489.8 1481.94   1
  -3  -1  -4 83755.6 1690.24   3
  -3   1  -4 84079.4 1346.94   1
   3   1   4 84665.8 1693.18   2
   3  -1   4 86954.6 1368.36   4
  -3  -1  -4 82642.3 1742.83   2
  -3   1  -4 83948.4 1443.86   4
   3   1   5 5541.54 465.410   2
   3  -1   5 6515.80 388.230   4
  -3  -1  -5 5854.62 463.726   3
   3   1   5 6290.06 449.379   1
  -3   1  -5 6561.34 437.579   1
  -3  -1  -5 6871.38 543.679   2
   3   1   6 6439.66 489.764   1
   3  -1   6 6219.57 389.194   4
  -3  -1  -6 6232.71 507.257   3
  -3   1  -6 6240.96 474.240   1
  -3  -1  -6 6488.74 557.094   2
  -3  -1  -7 39284.7 1445.23   2
  -3  -1  -7 40157.1 1332.98   3
   3  -1   7 40353.9 1010.49   4
  -3   1  -7 38286.8 1268.04   1
  -3   1  -8 62648.6 1737.52   1
  -3  -1  -8 61816.7 1741.84   3
   3  -1   8 62072.8 1256.10   4
  -3  -1  -8 63251.7 1908.68   2
  -3   1  -9 305.963 220.929   2
   3   1   9 40.0419 57.6756   4
  -3   1  -9 180.657 181.857   1
  -3  -1  -9 126.002 134.227   3
   3  -1   9 3.76892 48.4970   4
  -3  -1  -9 174.653 162.840   2
   3  -1  10 11769.8 563.793   4
  -3   1 -10 11269.6 851.450   1
  -3   1 -10 12025.7 925.486   2
  -3  -1 -10 13135.8 861.220   3
   3   1  10 11754.7 648.023   4
  -3  -1 -10 11459.7 907.092   2
   3   1  11 233.192 111.292   4
   3  -1  11 293.189 91.3694   4
  -3   1 -11 299.496 201.077   1
   3  -1  11 376.653 107.362   4
  -3  -1 -11 160.937 149.808   2
  -3   1 -11 364.376 200.986   2
  -3  -1 -11 359.741 177.834   3
  -3  -1 -12 1113.92 262.787   3
  -3  -1 -12 1457.12 358.065   2
  -3   1 -12 1181.08 343.767   2
   3  -1  12 1011.42 158.555   4
   3   1  12 1183.03 219.439   4
   3  -1  12 905.804 161.108   4
  -3   1 -12 1093.44 322.219   1
  -3   1 -13 140.195 126.291   2
  -3  -1 -13 277.798 234.963   2
   3   1  13 68.4000 88.2767   4
   3  -1  13 68.1841 51.4408   4
  -3   1 -13-151.987 151.877   1
  -3  -1 -13-0.49061 126.401   3
   3  -1  13-37.1467 34.3925   4
  -3  -1 -14 404.411 168.385   3
  -3   1 -14 173.603 204.846   2
   3   1  14 559.321 157.426   4
  -3  -1 -14 236.230 188.226   2
  -3   1 -14 699.390 309.213   1
   3  -1  14 547.364 115.017   4
   3   1  15 22702.5 952.021   4
  -3   1 -15 21520.7 1482.10   1
  -3   1 -15 21947.5 1531.98   2
  -3  -1 -15 20021.7 1477.72   2
  -3   1 -16 1033.29 358.234   2
  -3  -1 -16 1360.59 396.667   2
  -3  -1 -16 1530.03 358.242   3
  -3   1 -16 1152.92 396.421   1
  -3   1 -17 365.015 253.777   2
  -3  -1 -17 277.888 290.598   2
  -3   1 -17 1098.13 486.630   1
  -3   1 -18 73.8252 199.134   2
  -3  -1 -18 162.907 205.632   2
  -3  -1 -19-278.170 215.456   2
  -3   1 -19-16.4048 153.495   2
  -3   1 -20 1711.82 537.331   2
  -3  -1 -20 1145.12 400.074   2
  -3  -1 -21 2231.30 605.072   2
  -3   1 -21 2277.23 596.709   2
   3   3 -20 933.457 366.442   2
   3   3 -20 23.1450 275.365   1
   3   3 -19 2340.31 616.716   1
   3   3 -18 822.203 349.668   1
   3   3 -17 1081.32 410.295   1
  -3   3  16 499.926 198.888   4
   3   3 -16 249.335 229.521   1
  -3   3  15 4641.04 523.277   4
   3   3 -15 4577.61 783.793   1
  -3   3  14 10935.4 802.383   4
   3   3 -14 9763.01 1040.16   1
  -3   3  13 4833.96 531.764   4
   3   3 -13 4239.03 672.125   1
  -3   3  12 73855.1 2002.68   4
   3   3 -12 72624.6 2645.84   1
   3   3 -11 3317.36 552.402   1
  -3   3  11 3448.43 426.728   4
  -3   3  10 1132.15 247.504   4
   3   3 -10 685.233 75.1488   4
  -3   3   9 60.7962 69.6671   4
   3   3  -9 74.6484 36.4189   4
   3   3  -8 38129.9 768.129   4
  -3   3   8 38057.6 1298.61   4
  -3   3   7 60389.4 940.541   3
  -3   3   7 61152.9 1612.09   4
   3   3  -7 61202.0 1051.99   4
   3   3  -6 487.940 110.011   4
   3  -3  -6 457.122 137.307   4
  -3   3   6 656.195 162.243   4
  -3   3   5 53559.2 1480.25   1
  -3   3   5 51195.1 1389.59   4
   3  -3  -5 51930.4 1344.43   4
  -3   3   5 50177.6 818.345   2
   3   3  -5 52947.9 1144.94   4
  -3   3   4 110539. 1962.42   1
   3   3  -4 109278. 1760.50   4
   3  -3  -4 109032. 1914.35   4
  -3   3   4 107183. 1105.70   2
  -3   3   4 109002. 1973.90   4
   3  -3  -3 6529.73 455.687   4
  -3   3   3 6283.83 460.185   4
  -3   3   2 338497. 3276.15   4
   3  -3  -2 343037. 3213.42   4
   3  -3  -1 14363.4 643.761   4
  -3   3   1 13860.9 649.054   4
   3  -3   0 170212. 2144.12   4
  -3   3   0 165679. 2187.04   4
  -3   3  -1 557730. 3856.78   4
   3  -3   1 566107. 3828.53   4
   3  -3   2 210995. 2276.97   4
   3   3   2 215181. 2886.39   3
  -3   3  -2 208381. 2315.85   4
  -3   3  -3 1863.77 226.474   4
   3  -3   3 1886.12 213.134   4
   3   3   3 1269.88 242.433   3
   3   3   4 89665.3 1910.34   3
   3  -3   4 91522.4 1422.12   4
  -3   3  -4 89299.5 1459.53   4
   3  -3   5 25838.2 742.892   4
  -3  -3  -5 24733.7 1119.16   3
  -3   3  -5 24537.7 763.248   4
   3   3   5 25473.4 1045.41   3
  -3   3  -6 9484.64 474.269   4
   3  -3   6 9648.05 443.124   4
   3   3   6 9722.59 658.256   3
  -3  -3  -6 10306.1 739.177   3
   3  -3   7 59008.5 1055.91   4
  -3  -3  -7 59310.3 1814.54   3
  -3   3  -7 58550.2 1192.77   4
   3   3   7 60046.2 1616.98   4
   3  -3   8 36706.6 792.314   4
  -3   3  -8 36927.9 1389.72   1
  -3  -3  -8 35765.3 1456.26   3
   3   3   8 38274.7 1316.98   4
   3   3   9 262.567 125.414   4
  -3   3  -9 292.661 158.637   1
   3  -3   9 305.724 79.3850   4
  -3  -3  -9 74.4503 84.5525   3
   3   3  10 1315.68 279.892   4
  -3   3 -10 1603.33 324.885   1
   3  -3  10 1454.02 137.675   4
  -3  -3 -10 1260.29 293.518   3
   3   3  11 2298.68 347.708   4
  -3  -3 -11 2498.14 418.510   3
   3  -3  11 1758.06 125.262   4
  -3   3 -11 1769.68 389.617   1
   3  -3  11 2042.59 132.660   4
  -3   3 -12 3537.50 535.502   1
   3   3  12 3138.46 413.697   4
  -3  -3 -12 3679.68 525.588   3
   3   3  13 12435.7 829.508   4
  -3  -3 -13 12786.7 1006.56   3
  -3   3 -13 11705.2 1014.54   1
  -3   3 -14 1619.67 417.465   1
   3   3  14 1311.16 276.185   4
  -3  -3 -14 667.577 247.613   3
  -3  -3 -15 23239.3 1411.31   3
  -3   3 -15 24390.6 1599.64   1
   3   3  15 25901.6 1227.35   4
   3   3  16 2026.61 349.822   4
  -3   3 -16 1623.23 480.889   2
  -3   3 -16 2138.67 546.644   1
  -3   3 -17-43.0328 163.551   2
  -3   3 -17-45.9314 175.418   1
  -3   3 -18 1379.41 451.495   1
  -3   3 -18 1760.33 521.154   2
  -3   3 -19 4509.32 816.869   2
  -3   3 -19 6494.44 963.467   1
  -3   3 -20-238.179 254.772   2
  -3   3 -20 419.217 246.615   1
  -3   3 -21 213.164 232.734   1
  -3   3 -21 198.551 154.010   2
   3   5 -19 220.664 326.559   1
   3   5 -18 1831.68 522.661   1
   3   5 -17 1572.56 579.935   1
   3   5 -16 1056.65 445.744   1
  -3   5  16 41.9612 104.025   4
  -3   5  15 64.6679 139.290   4
   3   5 -15-440.248 359.421   1
  -3   5  14 288.308 145.300   4
   3   5 -14 533.037 317.798   1
  -3   5  13 851.515 271.351   4
  -3   5  12 956.961 271.104   4
  -3   5  11 445.811 211.846   4
  -3   5  10 61.4641 106.473   4
   3   5 -10 5.90694 16.1103   4
  -3   5  10 56.4177 61.0613   3
   3   5 -10 29.9722 22.2509   4
   3   5  -9 388.501 82.0983   4
   3   5  -9 335.165 84.0188   4
  -3   5   9 527.055 211.330   4
  -3   5   9 628.824 150.901   3
  -3   5   8 3009.68 427.438   4
   3   5  -8 3495.10 300.871   4
  -3   5   8 3089.89 311.044   2
   3   5  -8 3322.45 267.173   4
  -3   5   7 16303.5 695.249   2
  -3   5   7 17797.8 999.548   4
   3   5  -7 17477.3 653.054   4
   3   5  -7 15790.4 708.745   4
  -3   5   6 75328.8 2000.65   4
  -3   5   5 12347.5 793.851   4
  -3   5   4 27351.5 1162.22   4
  -3   5   3 59022.0 1661.32   4
  -3   5   2 61776.7 1667.07   4
  -3   5   1 24208.7 1012.30   4
   3  -5   0 165.999 99.8197   4
  -3   5   0 73.6828 119.771   4
  -3   5  -1 3523.38 371.855   4
   3  -5   1 3978.79 371.347   4
   3  -5   2 12561.1 652.556   4
  -3   5  -2 11386.6 650.412   4
  -3   5  -3 134284. 2165.55   4
   3  -5   3 134311. 2080.84   4
   3   5   3 138877. 2556.06   4
  -3   5  -4 125705. 2038.85   4
   3  -5   4 126334. 1959.00   4
   3   5   4 120697. 2505.58   4
   3  -5   5 72673.5 1438.92   4
  -3   5  -5 75744.9 1542.02   4
   3   5   5 72967.9 1963.99   4
  -3   5  -6 57136.9 1299.08   4
   3  -5   6 56405.4 1216.39   4
   3   5   6 54868.2 1743.40   4
   3  -5   7 34851.2 916.964   4
  -3   5  -7 34472.9 983.894   4
   3   5   7 33994.3 1415.04   4
  -3   5  -8 78190.2 1429.15   4
   3  -5   8 73846.4 1259.34   4
   3   5   8 73650.7 2090.15   4
  -3   5  -9 8224.92 452.465   4
   3  -5   9 7657.70 377.845   4
   3   5   9 9566.83 768.207   4
   3  -5  10 4840.12 259.635   4
   3   5  10 4546.09 552.576   4
  -3   5 -11 8428.99 830.089   1
   3   5  11 8614.45 762.300   4
  -3   5 -12 3579.61 588.200   1
   3   5  12 3350.55 489.115   4
   3   5  13 33625.7 1572.35   4
  -3   5 -13 35371.5 1835.84   1
   3   5  14 17009.1 1113.90   4
  -3   5 -14 15232.1 1256.91   1
   3   5  15 4549.01 587.351   4
  -3   5 -15 3383.51 647.755   1
   3   5  16 1918.33 406.440   4
  -3   5 -16 1930.77 501.158   1
  -3   5 -17 315.153 313.422   1
  -3   5 -18 121.545 247.974   1
  -3   5 -19 928.731 440.484   2
  -3   5 -19 586.242 288.295   1
  -3   5 -20 825.765 416.378   1
  -3   5 -20 507.980 330.939   2
   3   7 -19 5449.47 1014.53   1
   3   7 -18 2136.07 666.303   1
   3   7 -17 604.676 332.315   1
  -3   7  17 422.513 271.748   4
   3   7 -16 2746.34 664.837   1
  -3   7  16 2408.40 502.325   4
  -3   7  15 2702.78 508.716   4
  -3   7  14 4352.88 651.632   4
  -3   7  13 2428.70 467.730   4
  -3   7  12 309.481 158.163   4
  -3   7  11 1158.35 295.633   4
   3   7 -10 216.189 78.8852   4
  -3   7  10 171.740 172.406   4
   3   7  -9 534.616 129.628   4
  -3   7   9 958.844 292.222   4
   3   7  -9 994.991 201.444   4
  -3   7   8 6184.08 682.950   4
   3   7  -8 5475.33 428.627   4
  -3   7   8 5000.82 475.207   2
  -3   7   7 6309.40 675.125   4
   3   7  -7 5080.05 434.678   4
  -3   7   6 5394.07 615.374   4
   3   7  -6 5444.20 471.481   4
   3   7  -5 1331.79 255.268   4
  -3   7   5 1691.80 345.726   4
  -3   7   4 13941.0 947.676   4
   3   7  -4 13721.3 782.504   4
  -3   7   3 5762.76 600.642   4
   3   7  -3 4985.53 488.141   4
  -3   7   2 14679.8 932.534   4
   3   7  -2 13811.5 833.964   4
  -3   7   1 23872.4 1171.42   4
   3   7  -1 23755.2 1103.32   4
  -3   7   0 137431. 2718.21   4
   3   7   0 133001. 2694.65   4
   3   7   1 35143.5 1420.00   4
  -3   7  -1 34635.9 1349.33   4
  -3   7  -2 28476.5 1188.61   4
   3   7   2 28735.9 1313.13   4
   3   7   3 833.923 258.476   4
  -3   7  -3 878.649 234.258   4
  -3   7  -4 5669.25 511.757   4
   3   7   4 5763.86 604.895   4
  -3   7  -5 6361.73 533.539   4
   3   7   5 6528.70 664.499   4
   3   7   6 3291.74 502.029   4
  -3   7  -6 3490.16 386.585   4
   3  -7   7 2367.54 301.394   4
  -3   7  -7 2826.17 345.539   4
   3   7   7 2126.27 395.043   4
  -3   7  -8 18601.1 830.249   4
   3  -7   8 17665.3 771.108   4
   3   7   8 18321.3 1176.26   4
  -3   7  -9 179.352 89.3456   4
   3  -7   9 387.167 123.969   4
   3   7   9 307.240 219.084   4
  -3   7 -10 6608.17 450.594   4
   3   7  10 8518.93 849.347   4
   3   7  11 3438.20 557.141   4
   3   7  12 30584.3 1636.45   4
   3   7  13 4172.89 615.115   4
   3   7  14 6223.56 757.067   4
  -3   7 -14 4575.25 731.119   1
  -3   7 -15 1844.10 453.475   1
   3   7  15 3197.97 581.404   4
  -3   7 -16-58.1498 227.011   1
   3   7  16-26.6002 147.284   4
  -3   7 -17 369.493 287.236   1
   3   7  17-164.279 195.965   4
  -3   7 -18 9.38709 243.660   1
  -3   7 -19 2128.60 585.929   1
  -3   7 -20-437.798 339.244   1
  -3   9  18 2351.81 560.978   4
  -3   9  17 5349.52 824.248   4
  -3   9  16 162.279 280.846   4
  -3   9  15 1878.95 481.321   4
  -3   9  14 179.046 169.520   4
  -3   9  13-1.96210 120.790   4
  -3   9  12 3352.09 610.749   4
  -3   9  11 1153.82 345.150   4
  -3   9  10 864.478 305.273   4
   3   9  -9 1777.08 281.885   4
  -3   9   9 2411.07 501.376   4
   3   9  -8 14090.5 812.472   4
  -3   9   8 17236.2 1268.47   4
  -3   9   7 25406.1 1509.30   4
   3   9  -7 28062.9 1204.91   4
  -3   9   6 31522.8 1655.69   4
   3   9  -6 29074.2 1255.27   4
  -3   9   5 11497.6 987.279   4
   3   9  -5 12291.6 835.924   4
   3   9  -4 23.3880 130.431   4
  -3   9   4 139.333 170.672   4
   3   9  -3 70879.1 2091.12   4
  -3   9   3 68275.6 2314.24   4
   3   9  -2 5842.08 645.891   4
  -3   9   2 6465.19 716.061   4
  -3   9   1 23544.6 1320.01   4
   3   9  -1 24955.0 1293.97   4
  -3   9   0 322.029 182.252   4
   3   9   0 279.395 232.521   4
  -3   9  -1 4669.17 564.375   4
   3   9   1 5777.92 650.189   4
  -3   9  -2 387.464 110.464   4
   3   9   2 483.677 222.481   4
   3   9   3 10170.1 899.563   4
  -3   9  -3 11613.3 859.346   4
   3   9   4 67089.9 2319.92   4
  -3   9  -4 64707.6 2008.10   4
  -3   9  -5 4118.45 494.986   4
   3   9   5 4440.15 608.990   4
   3   9   6 1365.96 364.325   4
  -3   9  -6 1488.43 291.773   4
   3   9   7 485.518 268.546   4
  -3   9  -7 724.842 214.300   4
  -3   9  -8 5843.02 553.074   4
   3   9   8 8164.09 871.059   4
  -3   9  -9 3376.54 407.475   4
   3   9   9 5205.26 721.945   4
   3   9  10 6134.78 792.646   4
   3   9  11-108.533 218.657   4
   3   9  12 6357.79 829.080   4
   3   9  13 6709.36 840.667   4
   3   9  14 460.234 272.936   4
   3   9  15 2291.10 493.956   4
   3   9  16 393.111 176.030   4
  -3   9 -16-165.921 266.473   1
  -3   9 -17-285.371 235.515   1
   3   9  17-75.9252 145.709   4
  -3   9 -18-175.211 347.713   1
  -3   9 -19 1266.30 600.488   1
  -3  11  17 2021.58 550.725   4
  -3  11  16-168.075 166.336   4
  -3  11  15 927.622 397.102   4
  -3  11  14 1727.89 517.276   4
  -3  11  13 233.003 269.371   4
  -3  11  12 2796.08 613.741   4
  -3  11  11 1918.84 498.919   4
  -3  11  10 1297.36 415.419   4
  -3  11   9 1685.67 473.001   4
  -3  11   8 375.338 248.401   4
   3  11  -8 79.1118 102.349   4
   3  11  -7 8485.93 756.651   4
  -3  11   7 9978.55 1042.61   4
  -3  11   6 8811.42 970.278   4
   3  11  -6 10155.4 852.527   4
   3  11  -5 3795.47 524.860   4
  -3  11   5 3454.34 589.154   4
   3  11  -4 4540.52 595.058   4
  -3  11   4 4589.28 688.555   4
   3  11  -3 439.469 220.635   4
  -3  11   3 481.152 280.323   4
  -3  11   2 17397.7 1281.32   4
   3  11  -2 18232.2 1229.23   4
  -3  11   1 20158.5 1352.40   4
   3  11  -1 19109.4 1279.27   4
   3  11   0 812.135 303.946   4
  -3  11   0 424.043 230.039   4
   3  11   1 534.989 290.180   4
  -3  11  -1 221.116 195.933   4
   3  11   2 760.928 304.851   4
  -3  11  -2 888.996 278.818   4
  -3  11  -3 11738.4 978.546   4
   3  11   3 13040.8 1119.25   4
  -3  11  -4 4964.97 623.269   4
   3  11   4 5653.38 764.267   4
  -3  11  -5 11413.8 926.961   4
   3  11   5 12631.4 1128.99   4
  -3  11  -6 11678.4 930.821   4
   3  11   6 11709.2 1111.02   4
  -3  11  -7 4653.31 587.916   4
   3  11   7 4616.83 724.045   4
  -3  11  -8 3438.46 486.811   4
   3  11   8 5393.36 793.581   4
   3  11   9 2290.14 558.160   4
   3  11  10 215.742 246.520   4
   3  11  11 2228.02 526.546   4
   3  11  12 138.322 182.417   4
   3  11  13 828.938 401.901   4
   3  11  14 1423.36 453.589   4
   3  11  15 620.546 260.242   4
   3  11  16 57.8019 199.510   4
  -3  11 -17-183.419 312.411   1
   3  11  17-43.9604 158.622   4
  -3  13  13 2211.92 600.183   4
  -3  13  12 3575.28 727.433   4
  -3  13  11 1062.38 424.466   4
  -3  13  10 2233.34 599.280   4
  -3  13   9 129.329 241.357   4
  -3  13   8 760.694 275.236   4
   3  13  -7 10365.9 935.053   4
  -3  13   7 9953.68 1138.61   4
   3  13  -6 1651.04 409.665   4
  -3  13   6 1634.37 472.456   4
   3  13  -5 566.234 232.508   4
  -3  13   5 311.657 239.313   4
   3  13  -4 2062.69 445.930   4
  -3  13   4 2383.20 541.686   4
  -3  13   3-16.0453 198.205   4
   3  13  -3-82.5549 138.757   4
   3  13  -2-160.364 246.786   4
  -3  13   2-193.493 242.815   4
  -3  13   1 1735.98 464.416   4
   3  13  -1 1892.86 466.800   4
   3  13   0 3656.53 637.812   4
  -3  13   0 3002.42 598.972   4
   3  13   1 1863.82 466.956   4
  -3  13  -1 1600.51 399.254   4
   3  13   2 1209.87 349.716   4
  -3  13  -2 1041.41 367.036   4
   3  13   3 2399.50 553.504   4
  -3  13  -3 2862.05 565.054   4
   3  13   4 602.088 272.783   4
  -3  13  -4 421.479 273.953   4
   3  13   5-147.924 172.333   4
  -3  13  -5 51.0339 155.064   4
   3  13   6 357.767 226.285   4
  -3  13  -6 491.234 256.145   4
  -3  13  -7 254.086 178.995   4
   3  13   7 171.365 231.470   4
   3  13   8 2720.75 587.398   4
   3  13   9 1819.57 513.711   4
   3  13  10 1638.29 501.658   4
   3  13  11 562.915 363.337   4
   3  13  12 277.076 176.529   4
   3  13  13 2411.93 619.557   4
  -3  15   8 256.693 186.263   4
  -3  15   7 1236.79 467.703   4
  -3  15   6-225.651 270.953   4
  -3  15   5 4898.74 846.019   4
   3  15  -5 4983.17 734.837   4
   3  15  -4 980.142 351.736   4
  -3  15   4 910.916 364.789   4
   3  15  -3 1548.60 432.694   4
  -3  15   3 346.370 288.119   4
   3  15  -2 43.0771 152.461   4
  -3  15   2 227.595 228.132   4
   3  15  -1 636.634 327.169   4
  -3  15   1 106.832 215.798   4
   3  15   0 741.670 310.813   4
  -3  15   0 540.918 224.851   4
   3  15   1 498.011 319.250   4
  -3  15  -1 724.632 397.619   4
  -3  15  -2 207.180 203.356   4
   3  15   2 245.710 259.665   4
   3  15   3 5142.00 839.668   4
  -3  15  -3 5816.77 855.893   4
   3  15   4 1622.63 501.191   4
  -3  15  -4 1071.99 376.054   4
   3  15   5 952.819 386.445   4
  -3  15  -5 2204.94 506.633   4
   3  15   6 28.8943 163.314   4
   3  15   7 435.532 252.681   4
   3  15   8 13.0618 167.962   4
   3  17  -3 1691.49 472.495   4
  -3  17   2 3166.75 692.205   4
   3  17  -2 3785.36 726.258   4
   3  17  -1-19.5830 179.960   4
  -3  17   1 396.686 273.724   4
  -3  17   0 1488.51 479.332   4
   3  17   0 1305.82 438.810   4
  -3  17  -1 2507.01 594.292   4
   3  17   1 2639.24 649.733   4
   3  17   2 801.598 347.211   4
  -3  17  -2 321.509 231.247   4
  -3  17  -3 8522.50 1125.60   4
   4   0 -20 844.187 440.973   1
   4   0 -19 59.5718 402.742   1
   4   0 -18 26466.0 1936.97   1
   4   0 -17 253.532 340.652   1
   4   0 -17 126.634 225.739   2
   4   0 -16 8540.92 1033.34   1
   4   0 -16 8103.13 805.597   2
   4   0 -15 72.9981 108.351   2
   4   0 -15 267.103 342.713   1
  -4   0  14 2156.07 277.350   4
   4   0 -14 1786.42 415.523   1
  -4   0  13-15.0735 72.1763   4
   4   0 -13-313.133 187.098   1
  -4   0  12 8139.30 545.777   4
   4   0 -12 8316.39 876.713   1
   4   0 -12 9119.72 544.688   4
  -4   0  11 66.6728 51.9478   4
   4   0 -11 112.450 239.280   1
   4   0 -11 13.7204 48.3272   4
   4   0 -10 416.787 199.999   1
  -4   0  10 682.796 159.924   4
   4   0 -10 751.905 161.803   4
  -4   0   9 36.7385 64.6925   4
   4   0  -9 25.5916 98.1539   4
   4   0  -9-40.1742 196.081   1
   4   0  -8 197446. 2372.75   4
  -4   0   8 201631. 2521.59   4
   4   0  -8 196010. 3426.96   1
  -4   0   7 135.870 90.7231   4
   4   0  -7 209.338 87.5414   4
   4   0  -7 160.463 190.759   1
  -4   0   6 106386. 1779.95   4
   4   0  -6 106327. 1709.36   4
   4   0  -6 107275. 2238.75   1
   4   0  -5 14.5902 62.8916   4
   4   0  -5 63.5888 132.867   1
  -4   0   5 11.3694 61.9861   4
  -4   0   4 8836.90 511.251   4
   4   0  -4 8458.28 473.753   4
   4   0  -4 8609.81 540.666   1
  -4   0   3-100.088 103.398   4
   4   0  -3 44.9675 81.4550   4
  -4   0   3-0.11849 61.7693   3
  -4   0   2 24268.9 833.915   4
   4   0  -2 24175.6 804.437   4
  -4   0   2 24518.8 677.927   3
   4   0  -1 70.2827 76.4431   4
  -4   0   1-20.4715 57.8623   3
  -4   0   1-54.5731 80.7540   4
  -4   0   0 9229.38 528.215   4
   4   0   0 9318.00 508.611   4
   4   0   0 8851.31 426.002   2
   4   0   1-123.790 71.9864   2
   4   0   1 13.2783 76.8954   4
  -4   0  -1 32.1963 72.1879   4
   4   0   2 15755.9 656.730   2
  -4   0  -2 15043.6 707.059   4
   4   0   2 15684.9 694.964   4
  -4   0  -2 14572.7 656.252   2
   4   0   3 67.0634 68.4398   2
  -4   0  -3 46.3318 92.3637   4
   4   0   3 97.5311 64.6378   1
  -4   0  -3 211.356 126.187   2
   4   0   3 39.3025 91.0001   4
   4   0   4 179.800 80.7772   1
   4   0   4 142.904 116.994   4
  -4   0  -4 362.662 151.726   2
   4   0   5 148.566 69.5423   1
  -4   0  -5-80.7888 89.7544   2
   4   0   5 157.756 85.0252   4
  -4   0  -6 43097.6 1476.59   2
   4   0   6 41914.2 1255.95   4
   4   0   6 40749.6 1194.24   1
   4   0   7 104.662 99.1774   4
  -4   0  -7 161.646 178.576   2
   4   0   7-25.3636 105.388   1
   4   0   8 129690. 2301.46   4
  -4   0  -8 134225. 2887.39   2
  -4   0  -9 176.095 167.892   2
   4   0   9-1.78820 63.0345   4
   4   0  10 13026.1 756.730   4
  -4   0 -10 14424.8 1039.50   2
   4   0  11 28.8669 78.2091   4
   4   0  11 28.9149 81.1707   4
  -4   0 -11-30.2335 141.565   2
   4   0  12 154.874 104.466   4
  -4   0 -12 175.496 184.616   2
   4   0  12-57.8846 89.8227   4
   4   0  13 71.3638 54.5785   4
  -4   0 -13-56.2228 153.789   2
  -4   0 -14 72132.8 2756.46   2
  -4   0 -14 77397.5 2510.44   3
   4   0  14 71646.3 1602.21   4
  -4   0 -15 339.220 289.958   2
  -4   0 -15 397.224 235.113   3
  -4   0 -16 112.568 138.815   2
  -4   0 -16 230.209 161.959   3
  -4   0 -17 294.885 233.493   2
  -4   0 -17 309.062 227.870   3
  -4   0 -18 266.811 220.344   2
  -4   0 -19 69.9931 177.572   2
  -4   0 -20 1732.66 546.568   2
  -4   0 -21-162.421 225.566   2
   4   2 -20 962.634 489.751   1
   4   2 -19 104.094 282.138   1
   4   2 -18 2929.60 702.269   1
   4   2 -17 5555.60 890.985   1
   4  -2 -16 1546.38 337.430   2
   4   2 -16 2064.55 510.904   1
   4  -2 -15 1001.32 423.570   1
   4   2 -15 657.357 371.296   1
   4  -2 -15 135.896 85.8483   2
  -4   2  15 513.080 191.044   4
   4  -2 -14 1116.95 264.556   2
  -4   2  14 2730.39 391.052   4
   4  -2 -14 1819.93 443.006   1
   4   2 -14 2715.34 568.865   1
   4  -2 -13 6523.23 821.139   1
  -4   2  13 5338.20 529.156   4
   4   2 -13 4728.11 686.669   1
   4  -2 -13 5106.62 531.270   2
   4  -2 -12 33843.3 1276.73   2
   4  -2 -12 32812.8 1698.16   1
  -4   2  12 33925.6 1294.76   4
  -4  -2  12 33515.2 891.468   4
   4   2 -12 33033.9 773.951   4
   4   2 -12 35793.4 1852.67   1
  -4  -2  11 22210.0 758.167   4
  -4   2  11 22414.5 1035.63   4
   4  -2 -11 22396.0 1352.98   1
   4  -2 -11 23204.6 987.515   2
   4   2 -11 21957.4 650.089   4
   4   2 -11 21855.2 1369.48   1
   4  -2 -10 717.470 324.885   1
   4   2 -10 359.154 216.813   1
   4  -2 -10 315.733 149.145   2
  -4   2  10 457.508 159.680   4
  -4  -2  10 542.527 129.909   4
   4   2 -10 397.651 91.7199   4
   4  -2  -9 5140.52 394.519   2
  -4  -2   9 5645.10 397.543   4
   4   2  -9 5217.47 338.954   4
   4  -2  -9 4921.28 583.275   1
  -4   2   9 5246.49 486.716   4
  -4  -2   8 137.297 105.929   4
  -4   2   8-52.1961 70.8716   4
   4   2  -8-17.0030 44.4511   4
   4  -2  -8 44.7367 66.9439   2
   4  -2  -8 142.856 129.806   1
   4   2  -7 117228. 1680.17   4
  -4   2   7 116991. 2162.17   4
   4  -2  -7 115569. 2449.73   1
   4  -2  -7 116160. 1475.16   2
   4  -2  -7 114101. 2057.33   4
  -4  -2   7 115752. 1870.60   4
  -4   2   6 39229.7 1231.75   4
   4  -2  -6 40116.8 1348.39   1
   4  -2  -6 38097.1 1167.57   4
  -4  -2   6 40334.0 1120.04   4
   4   2  -6 40629.5 1012.83   4
   4  -2  -6 38142.2 711.590   2
   4   2  -5 85183.4 1509.51   4
   4  -2  -5 83772.3 1700.68   4
  -4  -2   5 82964.4 1611.69   4
  -4   2   5 85921.4 1767.49   4
   4  -2  -5 86021.2 1807.57   1
  -4   2   5 85113.7 1847.62   1
   4   2  -4 28224.0 911.817   4
   4  -2  -4 31269.2 1011.88   4
   4  -2  -4 27594.4 944.809   1
  -4   2   4 28577.9 1000.35   4
  -4  -2   4 28536.4 961.255   4
  -4   2   4 30239.4 1013.41   1
  -4   2   3 6892.72 487.422   4
   4  -2  -3 6717.23 461.931   4
   4   2  -3 6977.48 471.588   4
  -4   2   3 7018.48 434.794   1
   4  -2  -2 1849.23 246.360   4
   4   2  -2 1467.13 231.589   4
  -4   2   2 1522.89 185.523   1
  -4   2   2 1371.56 216.215   4
  -4   2   1 292999. 3013.92   4
   4  -2  -1 295045. 2969.73   4
   4   2  -1 294137. 3227.31   4
   4   2  -1 291462. 3102.97   3
  -4   2   1 292813. 2039.82   1
   4   2   0 633856. 4596.63   3
   4   2   0 616305. 4787.73   4
   4  -2   0 626916. 4252.57   4
   4  -2   1 165807. 2152.51   4
   4   2   1 166089. 2382.47   3
  -4  -2  -1 160124. 2519.98   3
  -4   2  -1 161351. 2181.11   4
  -4   2  -2 2510.63 281.369   4
   4  -2   2 3071.19 292.957   4
   4   2   2 2731.82 318.452   3
  -4  -2  -2 2506.84 328.751   3
   4  -2   3 13040.5 591.240   4
  -4  -2  -3 13120.6 751.849   3
  -4   2  -3 12387.3 610.987   4
   4   2   3 12738.4 704.632   3
  -4   2  -4 158935. 1832.49   1
  -4   2  -4 159368. 2202.13   4
   4  -2   4 163190. 2083.45   4
  -4  -2  -4 159514. 2667.59   3
   4   2   4 166625. 2676.76   2
  -4  -2  -5 5669.18 517.973   3
   4  -2   5 5593.46 386.902   4
  -4   2  -5 5832.87 433.569   4
  -4   2  -5 5265.33 377.183   1
   4   2   6 2182.84 302.833   1
  -4   2  -6 1764.72 248.440   4
  -4  -2  -6 2419.34 363.085   3
  -4   2  -6 3059.72 324.412   1
   4  -2   6 2201.22 243.545   4
   4  -2   7 90814.5 1558.44   4
  -4  -2  -7 89271.6 2216.83   3
  -4   2  -7 90770.8 1917.07   1
  -4  -2  -8 1808.19 329.654   3
   4  -2   8 1560.95 214.136   4
  -4   2  -8 1496.96 271.888   1
  -4   2  -9 472.680 174.601   1
   4  -2   9 566.819 127.720   4
  -4  -2  -9 606.636 188.923   3
  -4  -2  -9 441.128 158.516   2
   4   2  10 2.75050 76.7033   4
   4  -2  10 5.53374 36.9944   4
  -4   2 -10 85.8643 164.508   1
  -4  -2 -10-67.5694 90.0692   3
  -4  -2 -11 311.294 145.283   3
  -4  -2 -11 150.086 105.817   2
   4  -2  11 664.384 133.163   4
  -4   2 -11 374.147 234.686   2
   4   2  11 1014.68 220.395   4
  -4   2 -11 660.665 273.557   1
   4  -2  12 26293.2 780.808   4
  -4   2 -12 26532.5 1426.76   1
   4  -2  12 26977.2 773.589   4
  -4  -2 -12 27779.4 1445.28   3
   4   2  12 27374.8 1169.98   4
  -4   2 -12 27434.7 1572.85   2
  -4  -2 -12 25783.5 1547.99   2
  -4   2 -13 73834.8 2491.26   1
  -4  -2 -13 77058.3 2467.23   3
  -4  -2 -13 76371.2 2760.60   2
  -4   2 -13 75148.5 2718.03   2
   4   2  13 73948.9 1935.94   4
   4  -2  13 72059.3 1198.06   4
  -4  -2 -14 3580.48 554.873   3
  -4   2 -14 3296.42 584.804   1
  -4   2 -14 3638.63 634.355   2
   4   2  14 4204.85 471.626   4
  -4  -2 -14 3325.03 612.540   2
  -4   2 -15 11388.8 1150.55   2
  -4  -2 -15 13209.5 1084.05   3
  -4   2 -15 11663.7 1088.37   1
   4   2  15 11671.3 790.936   4
  -4  -2 -15 11838.6 1179.98   2
  -4   2 -16 189.302 233.515   1
  -4  -2 -16 16.9594 87.0664   3
  -4   2 -16-117.501 260.537   2
  -4  -2 -16 218.179 222.499   2
  -4   2 -17 2661.20 595.900   2
  -4   2 -17 3240.60 635.238   1
  -4   2 -18 241.338 228.433   1
  -4   2 -18 238.962 218.279   2
  -4   2 -19 989.620 416.758   2
  -4   2 -20 450.568 291.529   2
  -4   2 -21 2205.28 651.706   2
   4   4 -19 1276.02 519.464   1
   4   4 -18 1746.54 549.130   1
   4   4 -17 296.575 240.517   1
  -4   4  16 173.801 135.980   4
   4   4 -16 48.3159 255.339   1
  -4   4  15 14818.8 1039.24   4
   4   4 -15 14651.9 1370.50   1
  -4   4  14 6338.69 673.072   4
   4   4 -14 6036.76 861.692   1
  -4   4  13 6031.50 639.765   4
   4   4 -13 5814.02 826.908   1
  -4   4  12 22602.4 1212.75   4
  -4   4  11 6022.04 619.073   4
   4   4 -11 6413.50 285.075   4
  -4   4  10 3098.27 434.936   4
   4   4 -10 2209.75 201.399   4
   4   4  -9 13717.3 550.296   4
  -4   4   9 13879.8 462.783   3
  -4   4   9 13654.1 895.585   4
  -4   4   8 52904.3 1710.44   4
  -4   4   8 51828.4 1028.69   3
   4   4  -8 54111.8 1196.17   4
  -4   4   7 17861.8 978.975   4
   4   4  -7 18033.4 740.670   4
  -4   4   6 3298.73 217.148   2
  -4   4   6 3484.99 436.549   4
   4   4  -6 3823.76 371.078   4
  -4   4   5 122855. 2420.17   4
   4   4  -5 120750. 2141.33   4
  -4   4   5 117829. 1239.56   2
  -4   4   4 285669. 3328.21   1
   4   4  -4 285106. 3394.11   4
  -4   4   4 277874. 3596.18   4
  -4   4   3 71023.4 1777.82   4
  -4   4   2 191157. 2849.86   4
   4  -4  -1 10350.9 631.970   4
  -4   4   1 9810.97 633.021   4
  -4   4   0 31219.0 1103.53   4
   4  -4   0 31536.9 1067.82   4
   4  -4   1 29578.9 1013.35   4
  -4   4  -1 28190.7 1020.67   4
   4  -4   2 1881.73 250.000   4
  -4   4  -2 2171.12 284.489   4
   4  -4   3 3787.60 348.951   4
  -4   4  -3 3814.94 371.772   4
  -4   4  -4 4956.17 405.980   4
   4  -4   4 5294.07 410.105   4
  -4   4  -5 47.4383 68.1552   4
   4  -4   5 117.546 64.2213   4
  -4   4  -6 15183.1 702.172   4
   4  -4   6 14404.4 639.622   4
   4  -4   7 42028.2 1068.05   4
  -4   4  -7 42652.2 1191.63   4
   4   4   8 15638.2 919.739   4
   4  -4   8 16091.9 636.579   4
  -4   4  -8 16027.7 729.805   4
   4  -4   9 55551.6 1137.37   4
  -4   4  -9 56274.0 1848.09   1
  -4   4  -9 56941.8 1347.15   4
   4   4   9 58473.3 1839.51   4
   4  -4  10 8304.22 414.245   4
  -4   4 -10 8785.78 765.278   1
   4   4  10 9104.88 740.496   4
   4  -4  11 19785.7 581.236   4
   4   4  11 21642.9 1164.62   4
  -4   4 -11 22190.0 1275.05   1
   4   4  12 5741.07 608.700   4
  -4   4 -12 4374.18 620.212   1
   4   4  13 392.759 182.129   4
  -4   4 -13 195.458 206.078   1
   4   4  14 17662.9 1099.98   4
  -4   4 -14 15733.3 1246.59   1
   4   4  15 2544.54 439.047   4
  -4   4 -15 1681.48 412.328   1
   4   4  16 2379.99 429.657   4
  -4   4 -16 1424.99 431.539   2
  -4   4 -16 2081.60 519.335   1
  -4   4 -17 10809.7 1129.08   1
  -4   4 -17 10393.7 1205.59   2
  -4   4 -18 576.258 346.355   2
  -4   4 -18 211.762 202.353   1
  -4   4 -19 4271.49 826.557   2
  -4   4 -19 3666.95 740.765   1
  -4   4 -20 2191.10 619.004   2
  -4   4 -20 2726.79 652.253   1
  -4   4 -21 955.756 456.243   1
   4   6 -19 92.6366 325.990   1
   4   6 -18 2295.23 694.079   1
   4   6 -17 1914.19 620.959   1
  -4   6  17 1015.93 308.885   4
   4   6 -16 4028.15 776.879   1
  -4   6  16 3139.69 548.380   4
   4   6 -15 87.8891 228.900   1
  -4   6  15 213.866 139.983   4
  -4   6  14 205.675 183.913   4
  -4   6  13 24382.0 1440.27   4
  -4   6  12 2443.86 445.495   4
  -4   6  11 5881.67 684.179   4
  -4   6  10 19110.4 1214.73   4
  -4   6  10 19994.3 844.870   3
   4   6 -10 16302.6 626.483   4
   4   6  -9 11440.9 632.002   4
  -4   6   9 10710.2 584.734   2
   4   6  -9 8531.25 494.783   4
  -4   6   9 11182.2 908.781   4
   4   6  -8 1258.34 237.954   4
   4   6  -8 1444.63 222.634   4
  -4   6   8 1373.06 196.096   2
  -4   6   8 1170.50 275.756   4
  -4   6   7 7681.87 725.209   4
  -4   6   7 8491.21 502.225   2
   4   6  -7 7238.85 582.900   4
  -4   6   6 148.957 137.076   4
  -4   6   5-42.5156 108.639   4
  -4   6   4 29998.5 1329.39   4
  -4   6   3 5858.56 592.078   4
  -4   6   2 1808.82 341.146   4
  -4   6   1 61.5053 98.6950   4
  -4   6   0 360.262 167.000   4
  -4   6  -1 20364.1 994.755   4
  -4   6  -2 13497.7 806.841   4
   4   6   3 5432.54 557.581   4
  -4   6  -3 6290.63 537.422   4
  -4   6  -4 20804.0 949.945   4
   4   6   4 20183.1 1098.14   4
   4  -6   5 14250.8 729.576   4
  -4   6  -5 15133.6 806.834   4
   4   6   5 15344.6 983.532   4
  -4   6  -6 113.618 99.8663   4
   4  -6   6 27.9713 62.4036   4
  -4   6  -7 2413.66 315.870   4
   4   6   7 1408.27 342.647   4
   4  -6   7 1635.51 237.535   4
   4  -6   8 318.183 124.661   4
   4   6   8 247.400 109.067   4
  -4   6  -8 183.505 87.1584   4
   4  -6   9 3945.21 335.368   4
  -4   6  -9 3253.58 340.725   4
   4   6   9 4771.07 595.099   4
   4  -6  10 3293.25 290.307   4
   4   6  10 3317.95 502.242   4
  -4   6 -10 2317.41 280.687   4
   4   6  11 3387.41 533.984   4
  -4   6 -12 21363.3 1387.34   1
   4   6  12 20422.3 1275.29   4
   4   6  13 8332.24 833.813   4
  -4   6 -13 7639.52 878.476   1
  -4   6 -14 9747.91 1018.81   1
   4   6  14 9472.36 901.896   4
   4   6  15 2622.23 494.458   4
  -4   6 -15 1717.27 428.571   1
   4   6  16-17.7982 156.700   4
  -4   6 -16 131.621 164.891   1
   4   6  17 3657.44 579.190   4
  -4   6 -17 2487.09 558.868   1
  -4   6 -18 269.098 256.592   1
  -4   6 -19-98.5349 192.258   2
  -4   6 -19 352.515 310.893   1
  -4   6 -20 1022.75 434.768   1
   4   8 -18 1022.10 533.315   1
   4   8 -17 910.141 457.917   1
  -4   8  17 1253.23 379.204   4
  -4   8  16-14.7181 190.705   4
  -4   8  15 2989.36 576.610   4
  -4   8  14 857.248 323.436   4
  -4   8  13 1728.85 440.154   4
  -4   8  12 249.595 177.833   4
  -4   8  11 742.282 297.813   4
  -4   8  10 6544.45 789.248   4
   4   8 -10 4986.89 418.352   4
   4   8  -9 442.309 145.457   4
  -4   8   9 459.996 232.781   4
  -4   8   8 11498.1 1007.19   4
   4   8  -8 13097.0 755.609   4
  -4   8   7 114.875 126.998   4
   4   8  -7 252.108 128.643   4
   4   8  -6 10224.1 719.648   4
  -4   8   6 8621.04 838.573   4
  -4   8   5 14726.9 1069.98   4
   4   8  -5 13932.7 858.233   4
  -4   8   4 13476.7 1015.64   4
   4   8  -4 13423.2 861.974   4
  -4   8   3 14942.6 1038.02   4
   4   8  -3 13815.5 907.379   4
  -4   8   2 15665.7 1045.94   4
   4   8  -2 17564.9 1030.65   4
  -4   8   1 3542.75 494.097   4
   4   8  -1 4314.30 518.799   4
  -4   8   0 4788.88 554.953   4
   4   8   0 4536.14 542.341   4
  -4   8  -1 4797.56 560.518   4
   4   8   1 5248.38 615.578   4
  -4   8  -2 24984.8 1243.66   4
   4   8   2 26036.8 1350.88   4
  -4   8  -3 4968.89 543.516   4
   4   8   3 5127.90 626.423   4
  -4   8  -4 19044.7 1046.53   4
   4   8   4 17997.2 1163.62   4
   4   8   5 3103.08 502.206   4
  -4   8  -5 2661.46 385.437   4
  -4   8  -6 3084.25 399.840   4
   4   8   6 3237.06 525.143   4
  -4   8  -7 28239.9 1199.48   4
   4   8   7 25224.3 1459.93   4
   4   8   8 4065.52 568.661   4
  -4   8  -8 4491.38 468.465   4
   4   8   9 39559.9 1870.31   4
  -4   8  -9 27416.1 1126.84   4
   4   8  10 2538.69 502.175   4
   4   8  11 2253.52 461.305   4
   4   8  12 518.499 252.224   4
   4   8  13 755.283 299.603   4
   4   8  14 908.216 322.028   4
  -4   8 -14 815.382 341.374   1
  -4   8 -15-78.4231 204.941   1
   4   8  15 216.794 205.276   4
   4   8  16-138.249 221.008   4
  -4   8 -16-88.2614 193.533   1
   4   8  17 73.0091 153.538   4
  -4   8 -17 1061.54 414.199   1
  -4   8 -18 151.021 295.355   1
  -4   8 -19 10171.9 1266.88   1
  -4  10  18 1777.18 519.790   4
  -4  10  17 2244.43 578.733   4
  -4  10  16 172.725 220.871   4
  -4  10  15 5800.63 875.924   4
  -4  10  14 4198.45 738.121   4
  -4  10  13-103.373 198.265   4
  -4  10  12 9178.42 1046.11   4
  -4  10  11 2457.77 532.762   4
  -4  10  10 4681.85 733.080   4
  -4  10   9 630.446 313.764   4
  -4  10   8 15942.7 1297.88   4
   4  10  -8 12013.1 839.335   4
  -4  10   7 30776.9 1764.39   4
   4  10  -7 21294.1 1145.71   4
   4  10  -6 2465.06 407.539   4
  -4  10   6 2453.79 550.779   4
   4  10  -5 701.340 248.200   4
  -4  10   5 150.970 203.827   4
   4  10  -4 2118.27 375.812   4
  -4  10   4 2244.08 462.453   4
   4  10  -3 2346.27 420.302   4
  -4  10   3 1818.12 388.128   4
  -4  10   2 40119.3 1861.49   4
   4  10  -2 39577.0 1720.91   4
  -4  10   1 8294.39 840.451   4
   4  10  -1 10540.1 910.752   4
  -4  10   0 23874.7 1394.72   4
   4  10   0 23318.6 1367.92   4
   4  10   1 836.845 303.313   4
  -4  10  -1 510.288 212.996   4
  -4  10  -2 7777.92 777.073   4
   4  10   2 8135.17 842.384   4
  -4  10  -3 15622.6 1078.33   4
   4  10   3 17406.1 1254.47   4
  -4  10  -4 26635.7 1392.47   4
   4  10   4 26640.3 1565.86   4
   4  10   5 4435.08 650.479   4
  -4  10  -5 4681.51 584.374   4
  -4  10  -6 1022.54 283.162   4
   4  10   6 367.759 220.659   4
  -4  10  -7 12212.4 904.544   4
   4  10   7 18993.5 1379.89   4
  -4  10  -8 5120.56 573.485   4
   4  10   8 6424.28 810.943   4
   4  10   9 12949.7 1186.56   4
   4  10  10 477.552 299.332   4
   4  10  11 54.3539 191.641   4
   4  10  12-54.9894 145.191   4
   4  10  13-52.3579 135.446   4
   4  10  14 2254.44 538.361   4
   4  10  15 3368.11 664.233   4
   4  10  16 973.299 364.491   4
  -4  10 -16 393.858 269.774   1
  -4  10 -17 1215.56 426.118   1
   4  10  17 853.065 338.667   4
  -4  12  15 8170.36 1120.21   4
  -4  12  14 661.533 358.475   4
  -4  12  13 5339.37 880.417   4
  -4  12  12 913.386 436.510   4
  -4  12  11 1847.86 511.393   4
  -4  12  10 1902.13 538.689   4
  -4  12   9 1214.51 376.416   4
  -4  12   8 485.013 265.723   4
  -4  12   7 7379.82 951.067   4
   4  12  -7 7498.19 767.674   4
   4  12  -6 361.707 175.255   4
  -4  12   6 336.749 256.832   4
   4  12  -5 3978.91 579.832   4
  -4  12   5 3752.23 693.438   4
   4  12  -4 1827.75 409.173   4
  -4  12   4 1942.55 485.748   4
   4  12  -3 1032.77 346.132   4
  -4  12   3 939.822 325.422   4
   4  12  -2 1095.12 378.882   4
  -4  12   2 430.539 153.079   4
   4  12  -1 2254.27 458.581   4
  -4  12   1 2815.64 558.030   4
   4  12   0 369.410 219.356   4
  -4  12   0 319.172 267.077   4
  -4  12  -1 6646.34 808.667   4
   4  12   1 5456.43 751.992   4
  -4  12  -2 80.6970 114.976   4
   4  12   2 221.317 290.427   4
   4  12   3 3693.84 643.168   4
  -4  12  -3 3248.21 586.662   4
   4  12   4 194.172 235.355   4
  -4  12  -4 259.597 218.089   4
   4  12   5 300.755 207.172   4
  -4  12  -5 874.385 291.520   4
   4  12   6 1074.22 406.014   4
  -4  12  -6 584.787 255.990   4
   4  12   7 2817.41 568.638   4
  -4  12  -7 3587.48 556.996   4
   4  12   8 3251.29 642.049   4
   4  12   9 4720.64 773.029   4
   4  12  10 3847.55 713.956   4
   4  12  11 2000.13 526.991   4
   4  12  12 201.769 202.543   4
   4  12  13 4335.04 792.477   4
   4  12  14 823.374 372.679   4
   4  12  15 2228.33 570.753   4
  -4  14  11 197.164 234.891   4
  -4  14  10 521.305 368.676   4
  -4  14   9 4470.03 842.311   4
  -4  14   8-376.135 329.925   4
  -4  14   7 52.8603 159.058   4
   4  14  -6-242.130 231.191   4
  -4  14   6-3.99457 173.070   4
  -4  14   5 184.685 260.904   4
   4  14  -5 14.1126 141.430   4
   4  14  -4 404.944 203.363   4
  -4  14   4 94.1845 242.736   4
   4  14  -3 21.9787 152.672   4
  -4  14   3 109.421 284.361   4
   4  14  -2 5941.46 811.548   4
  -4  14   2 5517.22 853.695   4
   4  14  -1 238.849 186.049   4
  -4  14   1 628.537 330.343   4
   4  14   0-204.892 236.472   4
  -4  14   0 5.59985 147.236   4
   4  14   1 38.2074 211.623   4
  -4  14  -1 43.4994 284.078   4
   4  14   2 1886.46 545.084   4
  -4  14  -2 1581.10 437.816   4
  -4  14  -3 383.760 293.707   4
   4  14   3 95.6776 169.759   4
  -4  14  -4 305.532 214.038   4
   4  14   4 416.866 262.299   4
   4  14   5 1161.10 417.219   4
  -4  14  -5 1212.96 370.346   4
  -4  14  -6 658.095 279.669   4
   4  14   6 903.046 341.009   4
   4  14   7 530.123 279.574   4
   4  14   8 1954.29 547.672   4
   4  14   9 52.1807 254.769   4
   4  14  10 4134.50 812.356   4
  -4  16   5 100.411 249.508   4
  -4  16   4 3474.06 779.632   4
   4  16  -4 573.189 274.980   4
  -4  16   3 2890.26 688.360   4
   4  16  -3 2687.10 601.456   4
  -4  16   2 2282.44 592.772   4
   4  16  -2 2866.04 614.695   4
   4  16  -1 486.415 393.128   4
  -4  16   1-1.58721 207.603   4
  -4  16   0 2165.96 550.053   4
   4  16   0 2694.53 624.330   4
  -4  16  -1 10898.8 1261.12   4
   4  16   1 10896.6 1240.89   4
   4  16   2 688.907 361.293   4
  -4  16  -2 1528.18 488.157   4
   4  16   3 2864.93 631.520   4
  -4  16  -3 2007.39 539.478   4
   4  16   4 821.216 399.576   4
  -4  16  -4 455.446 313.292   4
   4  16   5 341.132 258.947   4
   5   1 -20-156.734 193.909   1
   5   1 -19 1205.05 500.196   1
   5  -1 -19 347.541 466.145   1
   5   1 -18 10317.4 1232.05   1
   5  -1 -18 11253.1 1290.29   1
   5  -1 -17 678.554 427.948   1
   5   1 -17 304.728 209.459   2
   5   1 -17 243.062 234.138   1
   5   1 -16 1200.89 387.210   1
   5  -1 -16 1386.63 457.827   1
  -5   1  15 2957.46 392.705   4
   5   1 -15 3099.78 622.703   1
   5  -1 -15 2490.72 407.042   2
   5  -1 -15 3839.08 706.553   1
  -5  -1  14 1.06282 57.4013   4
   5   1 -14 242.863 305.246   1
  -5   1  14-58.7543 70.2970   4
   5  -1 -14-295.212 234.779   1
   5  -1 -14 61.6249 90.0468   2
  -5   1  13 13321.3 802.864   4
   5  -1 -13 11719.5 783.871   2
   5  -1 -13 13228.7 1146.36   1
  -5  -1  13 13443.7 712.829   4
   5   1 -13 12654.5 1146.96   1
   5  -1 -12 889.712 385.063   1
  -5   1  12 836.682 209.382   4
  -5  -1  12 484.024 148.158   4
   5  -1 -12 530.575 154.711   2
   5   1 -12 524.737 122.472   4
   5   1 -12 166.539 183.254   1
  -5  -1  11 117.760 83.9640   4
  -5   1  11 264.730 116.984   4
   5   1 -11 79.8645 192.253   1
   5  -1 -11 287.525 225.039   1
   5   1 -11 227.014 102.309   4
  -5  -1  10 1272.32 215.515   4
   5   1 -10 1137.94 324.226   1
   5  -1 -10 1248.79 348.570   1
   5   1 -10 1397.69 215.984   4
  -5   1  10 1715.52 277.781   4
  -5  -1   9 14296.5 738.220   4
  -5   1   9 13096.7 752.044   4
   5  -1  -9 13890.4 984.341   1
   5   1  -9 14472.7 681.013   4
   5   1  -9 14448.5 1021.64   1
   5   1  -8 164.427 172.839   1
  -5  -1   8 189.178 98.8719   4
   5   1  -8 20.8236 41.8504   3
   5  -1  -8 259.777 225.344   1
  -5   1   8 182.586 119.926   4
   5   1  -8 155.944 81.4815   4
   5  -1  -8 302.721 138.407   4
  -5   1   7 54497.3 1478.95   4
   5   1  -7 53964.2 1314.77   4
   5   1  -7 52381.7 1030.78   3
  -5  -1   7 51420.5 1390.63   4
   5  -1  -7 52859.3 1404.04   4
   5  -1  -7 55760.8 1726.43   1
  -5   1   6 5719.19 474.234   4
  -5  -1   6 4878.01 439.364   4
   5   1  -6 5487.60 421.568   4
   5  -1  -6 5272.23 505.734   1
   5   1  -6 5747.85 350.294   3
   5  -1  -6 5391.74 442.962   4
   5  -1  -5-23.9278 99.7584   1
  -5  -1   5-72.6009 77.7270   4
  -5   1   5 103.256 43.7932   3
   5   1  -5-26.1245 46.9628   4
  -5   1   5 54.7086 88.9314   4
   5  -1  -5-26.6925 81.3252   4
   5   1  -5 195.642 86.3021   3
  -5   1   4 72565.2 1089.25   3
   5   1  -4 71350.2 1534.71   4
  -5   1   4 71262.3 1624.21   4
  -5  -1   4 70588.9 1640.51   4
   5  -1  -4 72038.8 1583.84   4
   5   1  -4 69693.8 1304.09   3
   5  -1  -4 74112.0 1572.96   1
   5   1  -3 53742.7 1347.64   4
  -5   1   3 51565.0 1372.99   4
  -5  -1   3 51577.2 1412.30   4
   5   1  -3 52863.7 1162.79   3
   5  -1  -3 53186.3 1354.45   4
   5  -1  -3 50580.5 1179.31   1
   5   1  -2 96299.8 1860.25   4
  -5   1   2 97301.4 1876.84   4
  -5  -1   2 96175.2 1944.64   4
  -5  -1   2 95324.6 1753.03   3
   5   1  -2 96642.7 1653.04   3
   5  -1  -2 97494.3 1823.39   4
   5  -1  -2 95506.5 1394.32   1
   5  -1  -2 96969.8 1129.02   2
   5   1  -1 134813. 2255.39   4
  -5   1   1 134174. 2183.04   4
   5  -1  -1 137489. 2134.88   4
   5   1  -1 137123. 2033.73   3
  -5  -1   1 130818. 2086.06   3
   5  -1  -1 131342. 1485.40   2
   5  -1  -1 134225. 1339.89   1
  -5  -1   1 134921. 2350.34   4
   5   1   0 9053.79 601.211   4
   5  -1   0 9134.01 441.027   2
   5  -1   0 8925.02 544.372   4
  -5  -1   0 9014.80 559.438   3
  -5  -1   0 8346.05 594.995   4
  -5   1   0 8756.06 558.296   4
  -5   1   0 8184.96 432.921   2
   5   1   1 199789. 2829.99   4
  -5  -1  -1 193777. 2718.16   3
  -5   1  -1 197953. 2697.77   4
   5  -1   1 198203. 2593.42   4
  -5  -1  -1 192184. 2866.70   4
  -5   1  -1 194819. 2324.17   2
  -5   1  -2 108679. 2033.65   4
  -5   1  -2 111161. 1887.21   2
   5   1   2 110812. 2163.48   4
  -5  -1  -2 110273. 2131.02   3
   5  -1   2 109739. 1952.42   4
   5   1   2 110189. 2014.63   2
   5  -1   3 3923.38 367.965   4
  -5   1  -3 3767.35 384.710   2
   5   1   3 4044.24 428.230   4
   5   1   3 3635.40 385.275   2
  -5  -1  -3 3582.90 405.329   3
  -5   1  -3 3788.32 387.873   4
   5  -1   4 4823.56 418.002   4
  -5  -1  -4 5060.69 488.797   3
  -5   1  -4 4320.57 437.296   2
   5   1   4 4515.30 450.173   4
  -5   1  -4 4611.25 445.053   4
   5   1   5 61185.2 1362.01   1
   5  -1   5 61739.2 1500.69   4
  -5   1  -5 60034.5 1586.92   4
  -5  -1  -5 61639.4 1778.49   3
  -5  -1  -5 62029.9 1799.92   2
  -5   1  -5 60108.5 1722.41   2
   5   1   5 60579.9 1699.71   4
   5  -1   6 25123.9 965.101   4
  -5   1  -6 24777.0 875.151   1
  -5   1  -6 25027.0 1169.70   2
   5   1   6 24510.9 951.243   1
  -5  -1  -6 23924.7 1151.16   3
  -5  -1  -6 25610.8 1213.24   2
   5   1   6 24465.7 1103.81   4
   5   1   7 1273.31 247.972   4
  -5   1  -7 734.929 235.203   2
   5   1   7 1037.77 211.633   1
  -5   1  -7 1006.64 222.194   1
  -5  -1  -7 1425.08 314.953   3
   5  -1   7 879.810 173.651   4
  -5  -1  -7 860.292 243.314   2
  -5   1  -8 5214.21 604.952   2
  -5  -1  -8 4908.73 562.001   3
  -5   1  -8 4638.16 456.486   1
  -5  -1  -8 5384.84 622.338   2
   5  -1   8 4369.97 412.896   4
  -5  -1  -9 1229.89 324.309   2
  -5   1  -9 503.253 238.934   2
  -5   1  -9 940.311 265.904   1
   5  -1   9 870.124 207.932   4
  -5  -1  -9 576.042 226.921   3
  -5   1 -10 12040.8 839.709   1
  -5   1 -10 13188.7 1029.90   2
   5  -1  10 11582.0 691.675   4
  -5  -1 -10 12415.6 935.087   3
  -5  -1 -10 11700.0 988.537   2
   5  -1  11 5322.97 469.058   4
  -5   1 -11 6472.31 671.771   1
  -5  -1 -11 6384.12 702.457   3
  -5   1 -11 6005.20 726.849   2
  -5  -1 -11 6015.65 738.383   2
  -5   1 -12 5356.11 713.937   2
  -5   1 -12 6609.94 706.365   1
  -5  -1 -12 4972.53 631.451   3
   5  -1  12 5035.44 444.920   4
  -5  -1 -12 5689.65 747.929   2
   5   1  12 4881.62 479.280   4
   5  -1  13 10314.4 603.532   4
  -5   1 -13 11121.3 946.940   1
  -5  -1 -13 10246.6 937.525   3
   5   1  13 9542.74 681.033   4
  -5  -1 -13 8608.77 955.426   2
  -5   1 -13 9402.58 990.826   2
   5   1  14 29483.3 1207.64   4
  -5  -1 -14 30612.7 1657.74   3
   5  -1  14 29344.0 992.242   4
  -5  -1 -14 26281.0 1728.96   2
  -5   1 -14 29958.2 1821.24   2
  -5   1 -15 16776.2 1413.90   2
  -5  -1 -15 17867.8 1306.03   3
   5   1  15 16735.7 910.740   4
  -5  -1 -15 18431.1 1499.65   2
  -5  -1 -16 3922.23 706.202   2
  -5   1 -16 4789.18 801.097   2
  -5  -1 -16 4281.74 650.075   3
  -5   1 -17 483.634 268.075   2
  -5  -1 -17 627.765 325.626   2
  -5  -1 -17 551.627 281.372   3
  -5   1 -17 416.542 238.300   3
  -5   1 -18 89.8976 141.482   2
  -5  -1 -18-79.2896 219.486   2
  -5   1 -19 694.324 395.091   2
  -5  -1 -19 511.660 335.292   2
  -5   1 -20 969.981 424.290   2
   5   3 -19 2599.66 686.536   1
   5   3 -18 1776.90 532.271   1
   5   3 -17 581.210 348.262   1
  -5   3  16 189.709 146.572   4
   5   3 -16-123.455 223.656   1
  -5   3  15 1448.74 311.184   4
   5   3 -15 601.934 377.813   1
  -5   3  14-89.3546 108.000   4
   5   3 -14-100.736 228.759   1
  -5   3  13 8611.65 737.456   4
   5   3 -13 8663.20 987.324   1
   5   3 -12 344.883 237.734   1
  -5   3  12 587.003 218.157   4
  -5   3  11 15525.2 971.431   4
   5   3 -11 14281.9 587.058   4
   5   3 -10 2968.44 281.577   4
  -5   3  10 2961.57 433.179   4
   5   3  -9 6840.66 451.453   4
  -5   3   9 6707.04 614.528   4
   5   3  -8 127302. 1968.93   4
  -5   3   8 126891. 2591.27   4
   5   3  -7 869.871 168.612   4
  -5   3   7 1126.38 274.070   4
   5   3  -6 16344.4 760.864   4
  -5   3   6 15166.7 859.667   4
   5   3  -5 12392.5 684.790   4
  -5   3   5 11480.9 738.250   4
  -5   3   5 12112.9 728.287   1
  -5   3   4 124047. 2363.74   4
  -5   3   4 128301. 2169.31   1
   5   3  -4 127523. 2292.18   4
   5   3  -3 44.1011 71.6926   4
  -5   3   3 176.711 107.514   1
  -5   3   3 178.564 121.548   4
   5  -3  -2 279526. 3322.05   4
  -5   3   2 273769. 3385.68   4
   5   3  -2 277260. 3551.80   4
  -5   3   2 274797. 2582.77   1
  -5   3   1 40282.5 1281.53   4
   5   3  -1 42166.0 1421.34   4
   5  -3  -1 40868.5 1256.01   4
   5   3  -1 40769.3 1354.55   3
   5  -3   0 86532.5 1822.17   4
  -5   3   0 86796.3 1840.13   4
   5   3   0 85532.5 1976.92   3
  -5   3  -1 63047.1 1563.42   4
   5  -3   1 64767.4 1546.51   4
   5   3   1 64394.7 1726.17   3
  -5   3  -2 13028.1 706.061   4
   5  -3   2 14255.3 709.037   4
   5  -3   3 16275.3 753.415   4
  -5  -3  -3 16806.3 990.196   3
  -5   3  -3 17292.4 812.603   4
  -5  -3  -4 6454.92 627.567   3
   5  -3   4 5286.37 430.903   4
  -5   3  -4 5575.93 459.348   4
  -5   3  -5 14753.7 760.860   4
   5  -3   5 14517.2 706.592   4
  -5  -3  -5 15004.5 974.655   3
   5  -3   6 54409.5 1355.23   4
  -5  -3  -6 55999.7 1899.96   3
  -5   3  -6 53863.5 1472.60   4
  -5   3  -6 52210.2 1342.77   1
   5  -3   7 18085.0 773.193   4
  -5  -3  -7 17068.5 1075.19   3
  -5   3  -7 17424.1 845.753   1
  -5   3  -7 17206.8 841.750   4
  -5  -3  -8 10941.0 892.126   3
   5  -3   8 11361.0 602.438   4
  -5   3  -8 11181.6 726.526   1
  -5   3  -8 10996.0 674.074   4
  -5   3  -9 3778.57 452.904   1
  -5  -3  -9 2562.23 444.324   3
   5  -3   9 2967.74 308.080   4
  -5   3 -10 6522.89 632.815   1
   5   3  10 7450.75 652.585   4
  -5  -3 -10 7492.57 783.526   3
   5  -3  10 6954.87 458.619   4
   5   3  11 55.5120 86.3195   4
  -5   3 -11 75.2315 133.877   1
  -5  -3 -11 116.598 184.768   3
   5  -3  11-27.8035 45.8147   4
  -5   3 -12 92853.1 2657.31   1
  -5  -3 -12 93136.7 2906.11   3
  -5   3 -12 89223.2 2965.52   2
   5   3  12 90875.0 2353.64   4
  -5   3 -13 22590.0 1372.82   1
  -5   3 -13 22344.5 1532.00   2
  -5  -3 -13 21478.9 1418.86   3
   5   3  13 20838.1 1150.84   4
  -5   3 -14 2159.85 494.288   1
   5   3  14 2002.45 363.028   4
  -5  -3 -14 2149.97 464.392   3
  -5   3 -14 1938.45 503.102   2
  -5   3 -15 12228.1 1214.56   2
  -5  -3 -15 13189.7 1177.64   3
   5   3  15 15346.6 1002.90   4
  -5   3 -15 12749.2 1134.81   1
   5   3  16 486.415 225.179   4
  -5   3 -16 233.919 203.927   2
  -5  -3 -16 232.177 216.964   3
  -5   3 -16 356.023 279.162   1
  -5   3 -17 3213.40 633.763   1
  -5   3 -17 4133.89 763.771   2
  -5   3 -18 314.475 249.415   1
  -5   3 -18 290.762 244.389   2
  -5   3 -19 2116.82 577.404   2
  -5   3 -19 3122.57 698.391   1
  -5   3 -20 393.961 209.921   2
   5   5 -19 246.990 303.395   1
   5   5 -18 1703.27 560.364   1
   5   5 -17 462.934 268.075   1
  -5   5  16 244.246 220.701   4
   5   5 -16-190.316 284.353   1
   5   5 -15 299.932 332.438   1
  -5   5  15 133.824 180.661   4
  -5   5  14 4920.02 648.157   4
  -5   5  13 1467.99 366.660   4
  -5   5  12 2623.21 483.372   4
  -5   5  11 9869.04 862.693   4
   5   5 -10 2456.33 271.848   4
  -5   5  10 2163.75 200.417   3
  -5   5  10 2698.70 449.125   4
   5   5  -9 50.7156 59.3777   4
  -5   5   9-18.9496 125.166   4
   5   5  -8 158.320 109.271   4
  -5   5   8 48.8747 126.379   4
  -5   5   7 4051.72 526.502   4
   5   5  -7 3875.69 404.586   4
  -5   5   6 263.867 171.027   4
   5   5  -6 330.520 143.364   4
  -5   5   6 237.888 65.5049   2
  -5   5   5 5024.65 545.204   4
   5   5  -5 4895.47 499.249   4
  -5   5   4 100711. 2407.50   4
  -5   5   3 30422.8 1298.99   4
  -5   5   2 90058.4 2179.36   4
  -5   5   1 34852.6 1344.58   4
  -5   5   0 14842.9 857.081   4
  -5   5  -1 57236.1 1661.71   4
  -5   5  -2 34513.5 1270.91   4
  -5   5  -3 229178. 3210.15   4
  -5   5  -4 25439.0 1043.76   4
  -5   5  -5 19435.9 908.625   4
   5  -5   5 18805.2 852.071   4
   5  -5   6 79.9230 98.0887   4
  -5   5  -6 248.700 142.358   4
  -5   5  -7 85346.0 1907.16   4
   5  -5   7 83587.9 1739.68   4
  -5   5  -8 8722.27 608.675   4
   5  -5   8 8097.27 528.817   4
   5   5   8 8716.82 762.022   4
   5   5   9 3071.00 471.489   4
  -5   5  -9 2781.16 353.285   4
   5  -5   9 2954.89 306.200   4
   5   5  10 366.640 155.525   4
  -5   5 -10 515.912 218.281   1
  -5   5 -10 293.407 121.415   4
   5  -5  10 250.214 85.1380   4
   5   5  11 3406.17 505.481   4
  -5   5 -11 3625.25 515.819   1
   5   5  12 3365.06 522.670   4
  -5   5 -12 3847.49 564.547   1
   5   5  13 5609.93 674.584   4
  -5   5 -13 5545.10 700.722   1
  -5   5 -14 180.976 210.840   1
   5   5  14 68.8843 133.656   4
   5   5  15 1363.54 361.961   4
  -5   5 -15 1249.50 369.875   1
   5   5  16 1625.90 365.496   4
  -5   5 -16 1163.27 381.147   1
  -5   5 -17 1418.55 470.133   2
  -5   5 -17 718.417 304.673   1
  -5   5 -18-74.5332 159.987   1
  -5   5 -18 306.713 258.194   2
  -5   5 -19 198.965 253.496   2
  -5   5 -19-130.883 259.743   1
  -5   5 -20 363.716 283.776   1
   5   7 -18 1986.75 620.215   1
   5   7 -17-79.3175 379.375   1
  -5   7  17 194.802 216.058   4
  -5   7  16 1383.07 386.819   4
  -5   7  15 847.912 289.933   4
  -5   7  14 321.920 243.459   4
  -5   7  13 337.757 237.604   4
  -5   7  12 504.976 232.027   4
  -5   7  11 334.043 242.145   4
   5   7 -10 728.281 166.375   4
  -5   7  10 1045.54 334.937   4
   5   7  -9 1609.47 262.438   4
  -5   7   9 1953.87 242.132   2
  -5   7   9 1633.27 389.375   4
   5   7  -8 20614.0 940.074   4
  -5   7   8 21073.4 1316.77   4
  -5   7   8 19955.5 754.439   2
  -5   7   7 350.245 221.229   4
  -5   7   6 10462.8 899.755   4
  -5   7   5 18154.3 1162.35   4
  -5   7   4 385.560 205.323   4
  -5   7   3 7175.87 717.453   4
  -5   7   2 105651. 2647.56   4
  -5   7   1 9400.22 796.681   4
  -5   7   0 16642.3 1021.20   4
  -5   7  -1 2789.90 427.020   4
  -5   7  -2 9263.98 733.062   4
  -5   7  -3 5793.11 580.989   4
   5   7   3 6897.91 694.860   4
  -5   7  -4 23587.0 1135.63   4
   5   7   4 24081.0 1303.58   4
  -5   7  -5 3655.46 440.355   4
   5   7   5 2793.06 470.953   4
  -5   7  -6 8932.20 675.889   4
   5   7   6 9154.87 830.046   4
   5   7   7-76.8737 160.449   4
  -5   7  -7 224.233 135.360   4
  -5   7  -8 1422.80 271.253   4
   5   7   8 1078.94 301.609   4
   5   7   9 11.7837 132.069   4
  -5   7  -9 9.42576 74.7746   4
   5   7  10 2692.36 498.599   4
  -5   7 -10 1851.33 300.371   4
   5   7  11 36017.3 1812.06   4
  -5   7 -12 31102.5 1697.98   1
   5   7  12 30039.3 1657.87   4
   5   7  13 4816.60 669.531   4
  -5   7 -13 4571.00 691.839   1
   5   7  14 1095.05 338.072   4
  -5   7 -14 739.334 314.889   1
   5   7  15 38.6840 132.655   4
  -5   7 -15-88.5693 138.599   1
   5   7  16 2446.93 503.791   4
  -5   7 -16 821.849 359.528   1
  -5   7 -17 1987.73 509.722   1
   5   7  17 2587.67 525.494   4
  -5   7 -18 1232.79 445.458   1
  -5   9  17 2893.05 619.830   4
  -5   9  16-122.358 189.899   4
  -5   9  15 132.789 189.493   4
  -5   9  14 779.086 405.289   4
  -5   9  13 2388.18 528.643   4
  -5   9  12 1502.06 423.983   4
  -5   9  11 20273.2 1499.02   4
  -5   9  10 3127.02 572.704   4
   5   9  -9 432.292 155.191   4
  -5   9   9 305.532 185.660   4
  -5   9   8 17718.0 1346.16   4
   5   9  -8 12736.2 840.970   4
  -5   9   7 22110.1 1468.60   4
   5   9  -7 22072.0 1133.05   4
  -5   9   6 39278.3 1906.77   4
   5   9  -6 41234.7 1588.60   4
   5   9  -5 2837.38 445.064   4
  -5   9   5 2387.67 485.526   4
   5   9  -4 1289.50 326.468   4
  -5   9   4 1151.04 335.896   4
   5   9  -3 2337.88 403.046   4
  -5   9   3 2514.34 470.258   4
   5   9  -2 1102.25 297.859   4
  -5   9   2 807.157 309.671   4
   5   9  -1 3342.09 504.593   4
  -5   9   1 2868.81 478.456   4
   5   9   0 874.624 306.919   4
  -5   9   0 750.854 256.492   4
  -5   9  -1 14704.2 1051.57   4
   5   9   1 12846.5 1014.03   4
  -5   9  -2 10997.4 900.749   4
   5   9   2 11301.7 967.776   4
  -5   9  -3 37131.2 1624.76   4
   5   9   3 36715.9 1770.31   4
  -5   9  -4 12324.9 920.188   4
   5   9   4 11534.4 1006.33   4
  -5   9  -5 10567.6 840.161   4
   5   9   5 9972.99 947.094   4
  -5   9  -6 8935.51 757.388   4
   5   9   6 9070.55 933.084   4
  -5   9  -7 18667.8 1074.92   4
   5   9   7 16329.7 1250.93   4
   5   9   8 1394.64 377.998   4
  -5   9  -8 1109.47 276.983   4
  -5   9  -9-87.5260 133.580   4
   5   9   9-86.9408 238.213   4
   5   9  10 645.093 275.126   4
   5   9  11 2632.42 508.787   4
   5   9  12 2948.86 581.190   4
   5   9  13-207.483 240.435   4
  -5   9 -14 2436.03 537.141   1
   5   9  14 3866.43 684.680   4
   5   9  15 1991.67 509.487   4
  -5   9 -15 778.358 363.443   1
   5   9  16 950.417 328.837   4
  -5   9 -16 712.378 395.918   1
   5   9  17 8549.13 1022.73   4
  -5  11  17 4543.28 850.814   4
  -5  11  16 287.843 275.494   4
  -5  11  15 376.283 280.360   4
  -5  11  14 679.021 305.293   4
  -5  11  13 101.871 263.451   4
  -5  11  12 5541.01 866.215   4
  -5  11  11-211.855 266.963   4
  -5  11  10 1673.32 495.499   4
  -5  11   9 3687.98 685.885   4
   5  11  -8 2705.12 441.540   4
  -5  11   8 3216.52 621.923   4
   5  11  -7 599.789 259.340   4
  -5  11   7 912.805 361.168   4
  -5  11   6 18409.4 1434.97   4
   5  11  -6 16241.5 1117.00   4
  -5  11   5 22237.1 1550.72   4
   5  11  -5 21486.4 1296.24   4
   5  11  -4 816.615 302.074   4
  -5  11   4 1119.41 369.120   4
   5  11  -3 503.986 268.276   4
  -5  11   3 1009.94 365.544   4
  -5  11   2 10047.6 1008.62   4
   5  11  -2 9877.67 927.121   4
   5  11  -1 1092.95 313.941   4
  -5  11   1 1876.16 465.192   4
   5  11   0 2523.64 479.515   4
  -5  11   0 2293.81 483.879   4
   5  11   1 130.689 119.714   4
  -5  11  -1 538.785 252.062   4
   5  11   2 5503.49 732.141   4
  -5  11  -2 6355.25 766.560   4
  -5  11  -3 17257.7 1226.86   4
   5  11   3 16402.6 1288.85   4
   5  11   4 3436.39 607.503   4
  -5  11  -4 3715.64 573.784   4
  -5  11  -5 69.2375 144.489   4
   5  11   5 140.515 122.516   4
  -5  11  -6 11660.9 972.502   4
   5  11   6 9666.86 1037.57   4
   5  11   7 3428.00 629.943   4
  -5  11  -7 3364.67 533.711   4
  -5  11  -8 270.857 194.131   4
   5  11   8-78.1327 173.238   4
   5  11   9 34.1794 276.029   4
   5  11  10 2401.25 553.246   4
   5  11  11 404.634 265.107   4
   5  11  12 303.251 299.390   4
   5  11  13-126.633 273.939   4
   5  11  14 274.477 252.176   4
   5  11  15 21.7532 158.030   4
   5  11  16 140.359 161.928   4
  -5  13  13 2822.76 696.660   4
  -5  13  12-89.3668 166.642   4
  -5  13  11 96.1353 155.788   4
  -5  13  10 544.482 363.472   4
  -5  13   9 139.839 202.294   4
  -5  13   8 2851.58 631.227   4
   5  13  -7 2539.09 495.818   4
  -5  13   7 2108.68 544.334   4
   5  13  -6 219.667 183.036   4
  -5  13   6 136.337 122.883   4
   5  13  -5 238.994 194.921   4
  -5  13   5 234.134 214.358   4
   5  13  -4 771.940 268.829   4
  -5  13   4 928.778 423.193   4
  -5  13   3 8673.45 1032.62   4
   5  13  -3 7899.19 910.612   4
  -5  13   2 11898.7 1220.57   4
   5  13  -2 12645.8 1155.79   4
  -5  13   1 5521.09 809.390   4
   5  13  -1 6734.92 852.435   4
  -5  13   0 6791.94 895.248   4
   5  13   0 6939.07 881.034   4
  -5  13  -1 23455.1 1628.06   4
   5  13   1 22415.7 1583.75   4
   5  13   2 624.609 283.225   4
  -5  13  -2 621.717 299.343   4
  -5  13  -3 16283.2 1312.78   4
   5  13   3 15453.7 1364.83   4
   5  13   4 815.848 324.375   4
  -5  13  -4 613.772 278.456   4
   5  13   5 96.9913 189.973   4
  -5  13  -5 145.653 150.369   4
  -5  13  -6 277.053 137.481   4
   5  13   6 26.1971 167.668   4
   5  13   7 1723.29 485.483   4
   5  13   8 2881.38 630.159   4
   5  13   9 2706.43 649.396   4
   5  13  10 328.441 283.074   4
   5  13  11 3567.36 745.388   4
   5  13  12 710.671 389.918   4
  -5  15   8 16.4544 254.092   4
  -5  15   7 5629.95 973.658   4
  -5  15   6 148.993 239.373   4
   5  15  -5 553.170 284.560   4
  -5  15   5 328.636 318.847   4
  -5  15   4 1306.26 470.639   4
   5  15  -4 1398.37 375.846   4
   5  15  -3 56.5119 189.843   4
  -5  15   3-67.0349 117.292   4
   5  15  -2 1266.41 436.388   4
  -5  15   2 899.329 363.013   4
   5  15  -1 319.873 279.165   4
  -5  15   1-190.346 300.182   4
  -5  15   0 982.397 399.942   4
   5  15   0 1096.97 378.756   4
   5  15   1 2012.13 544.767   4
  -5  15  -1 2044.15 574.631   4
   5  15   2 83.8305 201.847   4
  -5  15  -2 523.056 332.066   4
  -5  15  -3 8379.03 1048.97   4
   5  15   3 9279.46 1166.43   4
   5  15   4 1181.80 387.555   4
  -5  15  -4 1130.69 371.687   4
  -5  15  -5 4033.82 713.091   4
   5  15   5 3532.53 766.646   4
   5  15   6 603.566 311.624   4
   5  15   7 1126.18 430.346   4
   5  17  -3 2777.02 629.548   4
   5  17  -2 2999.89 665.099   4
   5  17  -1 483.563 314.138   4
   5  17   0 174.474 282.693   4
  -5  17   0 349.913 264.428   4
  -5  17  -1 6932.64 1052.53   4
  -5  17  -2 3637.74 763.556   4
  -5  17  -3 13457.3 1435.73   4
   6   0 -20 9732.76 1304.38   1
   6   0 -19-58.9548 291.623   1
   6   0 -18 358.144 278.795   1
   6   0 -17 257.632 242.113   1
   6   0 -16 1145.98 449.175   1
   6   0 -15 155.098 218.560   1
   6   0 -14 1075.74 380.720   1
  -6   0  14 1653.84 287.578   4
  -6   0  13-52.2230 105.242   4
   6   0 -13 128.759 194.757   1
  -6   0  12 17883.7 946.308   4
   6   0 -12 18106.8 1319.93   1
  -6   0  11-20.3306 91.0199   4
   6   0 -11 68.6855 178.486   1
  -6   0  10 106571. 2266.00   4
   6   0 -10 104355. 2862.72   1
  -6   0   9-3.79999 102.573   4
   6   0  -9 255.820 155.387   1
  -6   0   8 2245.79 319.858   4
   6   0  -8 1829.74 354.678   1
  -6   0   7-90.7543 133.812   4
   6   0  -7 84.4527 152.801   1
   6   0  -6 13593.3 737.817   4
  -6   0   6 13870.4 792.638   4
   6   0  -6 13385.6 828.507   1
  -6   0   5-81.2299 114.360   4
   6   0  -5 74.0145 95.9944   1
   6   0  -5 20.9022 75.9387   4
  -6   0   4 99089.2 2092.50   4
  -6   0   4 99103.7 1638.97   3
   6   0  -4 95936.2 1938.13   4
   6   0  -3 66.0575 98.2737   4
  -6   0   3 195.491 124.144   4
  -6   0   3 135.308 86.3388   3
  -6   0   2 198242. 2974.66   4
  -6   0   2 191781. 2497.74   3
   6   0  -2 200752. 2835.22   4
  -6   0   1 85.5194 91.5395   4
   6   0  -1-7.23195 91.4857   4
  -6   0   1 94.1073 97.3290   3
  -6   0   0 131396. 2477.95   4
   6   0   0 133016. 2353.61   4
   6   0   0 134083. 2017.97   2
  -6   0  -1-93.1275 132.764   4
   6   0   1 18.7580 58.8243   2
   6   0   1 123.896 126.267   4
   6   0   2 143549. 2495.91   4
   6   0   2 139631. 2265.05   2
  -6   0  -2 138242. 2627.85   4
   6   0   3-98.5231 83.1264   4
   6   0   3-118.942 126.457   2
  -6   0  -3 203.274 137.283   2
  -6   0  -3 153.956 147.656   4
   6   0   4 97674.3 1417.84   1
   6   0   4 100536. 2173.99   4
  -6   0  -4 92364.6 2179.49   2
  -6   0  -4 98750.3 2262.00   4
  -6   0  -5-12.8680 117.625   2
   6   0   5 67.2989 125.878   4
   6   0   5-13.0310 73.4574   1
  -6   0  -6 41093.8 1589.53   2
   6   0   6 42193.1 1179.00   1
  -6   0  -7-196.299 169.124   2
   6   0   7-36.6605 111.981   1
  -6   0  -8 30184.7 1506.63   2
  -6   0  -9-85.5247 174.459   2
  -6   0 -10 24858.3 1481.16   2
  -6   0 -11-65.4274 199.692   2
  -6   0 -12 31931.3 1807.99   2
  -6   0 -13-80.3238 216.493   2
  -6   0 -14 8253.26 900.678   3
   6   0  14 6745.83 573.545   4
  -6   0 -14 8132.43 993.748   2
  -6   0 -15 370.194 232.395   3
  -6   0 -15 97.3286 203.859   2
  -6   0 -16 37336.2 2023.86   3
  -6   0 -16 54238.6 2720.98   2
  -6   0 -17-100.948 145.927   2
  -6   0 -17 18.7363 113.969   3
  -6   0 -18 341.268 262.122   2
  -6   0 -19 752.518 359.477   2
  -6   0 -20 2084.43 595.273   2
   6   2 -19-599.709 307.191   1
   6   2 -18 211.718 215.711   1
   6   2 -17 1504.72 446.881   1
   6   2 -16 619.756 414.481   1
   6  -2 -16 1011.49 429.862   1
   6  -2 -15 135.441 259.285   1
   6   2 -15 128.067 203.091   1
  -6   2  15 278.526 162.607   4
   6  -2 -14 15978.1 1326.64   1
  -6   2  14 16858.5 1028.58   4
   6   2 -14 16938.5 1404.03   1
  -6   2  13 12396.5 870.454   4
   6  -2 -13 11546.0 1086.26   1
  -6  -2  13 11623.9 696.818   4
   6   2 -13 12309.2 1150.92   1
  -6  -2  12 41.7759 64.5697   4
   6  -2 -12 46.2570 62.9585   2
   6  -2 -12 222.164 181.443   1
  -6   2  12 37.1034 142.576   4
   6   2 -12-21.7697 230.698   1
   6  -2 -11 9301.88 915.815   1
   6   2 -11 8248.88 538.528   4
   6   2 -11 8188.14 882.036   1
  -6   2  11 9020.29 721.223   4
  -6  -2  11 8915.11 633.599   4
   6  -2 -10 1783.87 220.804   2
  -6  -2  10 1915.80 298.025   4
  -6   2  10 2182.72 348.945   4
   6   2 -10 1672.58 257.271   4
   6  -2 -10 1813.27 393.138   1
   6   2 -10 1569.91 388.717   1
   6  -2  -9 12112.4 501.419   2
   6   2  -9 12450.9 677.803   4
  -6   2   9 11853.3 808.879   4
   6  -2  -9 12878.9 962.547   1
  -6  -2   9 13069.7 785.860   4
  -6  -2   8 477.065 147.898   4
   6  -2  -8 775.592 113.943   2
   6  -2  -8 1225.63 315.420   1
  -6   2   8 592.985 197.952   4
   6   2  -8 859.505 209.178   4
   6  -2  -7 255.465 56.0894   2
   6  -2  -7 387.200 221.149   1
   6   2  -7 251.634 90.8721   4
   6   2  -7 185.648 78.7618   3
  -6   2   7 304.418 162.405   4
  -6  -2   7 274.006 126.044   4
   6   2  -6 6655.57 480.053   3
  -6   2   6 6906.21 586.863   4
   6   2  -6 5988.99 485.849   4
  -6   2   6 6198.87 301.356   3
  -6  -2   6 6276.25 563.086   4
   6  -2  -6 7234.56 595.055   1
   6   2  -5 19942.9 911.995   4
  -6   2   5 19617.6 970.345   4
   6  -2  -5 20019.0 917.224   1
   6   2  -5 20270.5 854.946   3
  -6  -2   5 20089.9 987.821   4
  -6  -2   4 305.915 161.535   4
   6   2  -4 138.469 102.232   4
  -6   2   4 248.083 118.073   4
   6   2  -4 401.404 141.843   3
   6  -2  -4 107.114 77.6083   1
   6   2  -3 138074. 2472.86   4
  -6  -2   3 138700. 2633.24   4
   6  -2  -3 135444. 1931.87   1
  -6   2   3 145200. 2585.16   4
   6   2  -3 138104. 2282.35   3
  -6  -2   2 56167.1 1686.68   4
  -6   2   2 54600.8 1566.14   4
   6   2  -2 51637.4 1422.01   3
   6   2  -2 52712.3 1578.93   4
  -6   2   1 7159.62 571.973   4
   6   2  -1 7441.93 553.353   3
  -6   2   1 7145.96 389.439   2
   6   2  -1 6857.89 580.388   4
  -6   2   0 123947. 1802.32   2
   6   2   0 121973. 2497.35   4
  -6   2   0 123041. 2345.99   4
  -6  -2   0 126130. 2493.55   3
   6  -2   0 127256. 2286.08   4
   6   2   0 124821. 2323.29   3
  -6   2  -1 30553.2 968.329   2
  -6  -2  -1 30419.7 1255.01   3
   6  -2   1 29960.6 1103.48   4
   6   2   1 28799.6 1147.88   3
  -6   2  -1 28566.1 1120.63   4
  -6   2  -2 34995.8 1130.73   2
  -6  -2  -2 36753.0 1402.29   3
  -6   2  -2 33928.5 1233.22   4
   6  -2   2 36679.3 1222.30   4
  -6   2  -3 55309.4 1535.82   2
   6  -2   3 54910.2 1480.18   4
  -6   2  -3 54015.6 1567.56   4
  -6  -2  -3 50257.0 1680.24   3
  -6   2  -4 139.941 100.275   4
   6  -2   4 111.825 56.8156   4
  -6   2  -4 29.0944 79.5342   2
  -6  -2  -4 117.659 118.595   3
  -6   2  -4 98.9020 60.6538   1
   6  -2   5 18929.0 875.996   4
  -6   2  -5 18796.7 1004.79   2
  -6   2  -5 19888.9 659.389   1
  -6  -2  -5 19658.7 1110.78   3
  -6   2  -5 19387.9 967.729   4
  -6   2  -6 8872.02 506.438   1
  -6   2  -6 8666.16 718.783   2
  -6  -2  -6 9460.15 788.491   3
   6  -2   6 8653.91 595.149   4
  -6   2  -6 7607.56 621.327   4
   6  -2   7 14505.8 777.031   4
  -6   2  -7 14517.3 866.699   4
  -6   2  -7 13841.0 962.257   2
  -6   2  -7 14425.9 724.117   1
  -6  -2  -7 15491.4 1042.75   3
   6  -2   8 779.708 184.291   4
  -6   2  -8 1226.47 252.098   1
  -6   2  -8 1105.53 302.986   2
  -6  -2  -8 940.076 297.778   3
  -6   2  -9 25338.3 1419.82   2
  -6  -2  -9 24782.7 1388.55   3
   6  -2   9 23788.1 994.945   4
  -6   2  -9 24717.3 1113.50   1
   6  -2  10 4891.09 453.319   4
  -6   2 -10 4915.88 667.497   2
  -6   2 -10 5279.63 550.635   1
  -6  -2 -10 5000.51 639.288   3
  -6   2 -11 173.614 165.026   2
   6  -2  11 177.418 94.3471   4
  -6  -2 -11 200.450 165.004   3
  -6   2 -11 647.079 259.417   1
  -6   2 -12 812.282 324.987   2
  -6   2 -12 1354.07 349.011   1
  -6  -2 -12 1089.51 354.648   3
  -6   2 -13 1016.79 329.588   1
   6   2  13 1148.78 295.997   4
  -6   2 -13 979.208 368.539   2
  -6  -2 -13 606.746 259.134   3
  -6   2 -14 2179.52 464.968   1
  -6   2 -14 1768.17 484.339   2
   6   2  14 1891.57 343.424   4
  -6  -2 -14 1884.54 460.506   3
  -6   2 -15 7219.79 957.271   2
  -6  -2 -15 8058.79 934.489   3
   6   2  15 7721.19 701.552   4
  -6   2 -16 2282.83 567.168   2
  -6  -2 -16 2155.19 504.524   3
  -6   2 -17 1906.29 551.900   2
  -6  -2 -17 2352.01 537.819   3
  -6   2 -18 932.038 482.736   2
  -6   2 -19-177.550 248.663   2
  -6   2 -20 287.171 269.033   2
   6   4 -19 598.713 424.476   1
   6   4 -18 5687.10 964.552   1
   6   4 -17 994.310 392.133   1
  -6   4  16 1802.12 390.955   4
   6   4 -16 1734.16 555.475   1
  -6   4  15 1068.16 303.155   4
   6   4 -15 3293.66 717.834   1
   6   4 -14-329.631 295.346   1
  -6   4  14 149.590 175.084   4
  -6   4  13 22571.3 1309.96   4
   6   4 -13 21664.2 1600.32   1
  -6   4  12 221.894 176.364   4
  -6   4  11 220.663 163.599   4
   6   4 -10 8527.10 548.555   4
  -6   4  10 8899.28 788.228   4
   6   4  -9 50830.0 1402.06   4
  -6   4   9 49651.5 1809.07   4
  -6   4   8-49.2353 130.589   4
   6   4  -8 216.577 131.404   4
   6   4  -7 207.316 92.5192   4
  -6   4   7 124.423 108.193   4
   6   4  -6 26840.6 1138.90   4
  -6   4   6 27804.6 1295.46   4
  -6   4   5 8817.80 732.239   4
  -6   4   4 109196. 2118.76   1
  -6   4   4 109849. 2487.67   4
  -6   4   3 4707.64 526.192   4
  -6   4   3 4673.48 404.671   1
  -6   4   2 122528. 1868.07   1
  -6   4   2 120481. 2533.14   4
  -6   4   1 108163. 2366.18   4
  -6   4   0 14224.7 838.893   4
  -6   4  -1 78311.9 1939.25   4
  -6   4  -2 64.2943 89.9936   4
  -6   4  -3 17460.5 908.089   4
  -6   4  -4 267.784 142.403   4
  -6   4  -5 7090.59 576.931   4
  -6   4  -6 4033.90 435.046   4
  -6  -4  -6 3936.58 579.992   3
  -6   4  -7 18718.0 964.510   4
   6  -4   7 17991.0 852.759   4
  -6  -4  -7 19026.9 1276.57   3
  -6   4  -7 19645.6 897.229   1
  -6   4  -8-50.5023 88.4246   4
  -6  -4  -8 135.692 142.509   3
   6  -4   8-57.5854 92.8960   4
  -6   4  -8-66.0140 99.3769   1
  -6   4  -9 101.190 92.6041   4
  -6  -4  -9 19.7222 151.474   3
   6  -4   9 79.0714 70.3316   4
  -6   4  -9-269.505 171.856   1
  -6   4 -10 114.852 173.095   1
   6  -4  10-54.4503 47.9089   4
  -6   4 -11 496.114 237.574   1
   6   4  11 237.230 163.725   4
  -6  -4 -11 66.7885 148.081   3
  -6   4 -12 15880.6 1090.86   1
  -6  -4 -12 14756.7 1245.67   3
   6   4  12 14001.1 1006.85   4
  -6   4 -13 6002.79 724.650   1
  -6   4 -13 6462.40 860.119   2
  -6  -4 -13 6230.20 856.432   3
   6   4  13 5673.48 642.586   4
  -6   4 -14 11509.2 1011.06   1
  -6  -4 -14 12810.5 1206.61   3
   6   4  14 12319.1 974.420   4
  -6   4 -14 11188.3 1172.58   2
  -6   4 -15 101.464 168.119   1
  -6  -4 -15 152.330 139.347   3
   6   4  15 80.8539 110.946   4
  -6   4 -15 497.690 320.024   2
  -6   4 -16 7029.75 985.430   2
   6   4  16 6621.97 722.798   4
  -6   4 -17 899.596 320.213   1
  -6   4 -17 1047.66 401.349   2
  -6   4 -18 294.160 244.944   2
  -6   4 -18-228.523 149.376   1
  -6   4 -19 416.284 322.613   1
  -6   4 -19 116.383 337.584   2
   6   6 -18 605.956 334.260   1
   6   6 -17-23.6887 344.263   1
  -6   6  17 278.309 163.625   4
   6   6 -16 2142.69 630.457   1
  -6   6  16 1206.88 365.192   4
  -6   6  15 6330.86 800.706   4
  -6   6  14 23851.8 1505.38   4
  -6   6  13 4532.86 645.795   4
  -6   6  12 13368.0 1093.04   4
  -6   6  11 313.852 175.715   4
  -6   6  10 7216.40 785.839   4
  -6   6   9 61404.5 2243.25   4
  -6   6   8 19856.1 1257.41   4
  -6   6   7 2202.26 433.234   4
  -6   6   6 3861.69 542.971   4
  -6   6   6 3698.82 232.879   2
  -6   6   5 13608.7 997.065   4
  -6   6   4 15763.9 1053.79   4
  -6   6   3 37141.5 1561.28   4
  -6   6   2 9490.59 786.003   4
  -6   6   1 16800.3 1021.88   4
  -6   6   0 13321.0 891.200   4
  -6   6  -1 458.055 198.225   4
  -6   6  -2 67.1682 110.726   4
  -6   6  -3 50552.0 1681.27   4
  -6   6  -4 538.633 185.764   4
  -6   6  -5 48188.4 1599.72   4
  -6   6  -6 413.706 186.381   4
  -6   6  -7 16006.3 915.576   4
  -6   6  -8 460.022 158.940   4
   6   6   8 456.702 215.047   4
  -6   6  -9 9945.73 730.367   4
   6   6   9 7977.58 802.920   4
   6   6  10 801.222 278.387   4
  -6   6 -10 600.543 183.824   4
  -6   6 -10 724.384 248.066   1
   6   6  11 2978.19 521.420   4
  -6   6 -11 2940.10 483.318   1
   6   6  12 1247.37 322.534   4
  -6   6 -12 1226.23 334.255   1
   6   6  13 576.257 246.970   4
  -6   6 -13-103.063 160.303   1
  -6   6 -14 958.485 330.969   1
   6   6  14 1067.92 286.689   4
   6   6  15 300.796 217.048   4
  -6   6 -15 658.289 314.395   1
   6   6  16 2646.11 515.575   4
  -6   6 -16 1651.06 436.843   1
  -6   6 -17 161.114 218.982   2
  -6   6 -17 473.962 349.918   1
  -6   6 -18 193.394 267.931   2
  -6   8  17 1998.70 511.002   4
   6   8 -17 2288.40 658.336   1
  -6   8  16 2278.33 536.163   4
  -6   8  15 716.928 377.699   4
  -6   8  14 9186.70 1029.75   4
  -6   8  13 240.146 211.249   4
  -6   8  12 792.487 301.443   4
  -6   8  11 11090.4 1094.24   4
   6   8 -10 2241.87 328.026   4
  -6   8  10 4545.83 692.191   4
  -6   8   9 34584.5 1839.42   4
   6   8  -9 21727.3 1054.04   4
   6   8  -8 994.244 239.604   4
  -6   8   8 1769.91 427.910   4
   6   8  -7 322.867 136.823   4
  -6   8   7 529.274 215.720   4
  -6   8   6 7375.69 824.152   4
  -6   8   5 110534. 3079.22   4
  -6   8   4 18582.4 1258.24   4
  -6   8   3 752.028 279.020   4
  -6   8   2 16846.1 1156.10   4
  -6   8   1 2129.90 422.862   4
  -6   8   0 1821.59 395.473   4
  -6   8  -1 17817.7 1141.62   4
  -6   8  -2 31682.5 1491.14   4
   6   8   3 230.863 173.428   4
  -6   8  -3 187.375 155.302   4
  -6   8  -4 10533.5 833.356   4
   6   8   4 10979.8 954.435   4
   6   8   5 3825.08 593.840   4
  -6   8  -5 2854.75 442.546   4
  -6   8  -6 31008.5 1400.49   4
   6   8   6 35730.6 1777.07   4
  -6   8  -7 53729.1 1815.73   4
   6   8   7 49938.2 2150.53   4
  -6   8  -8 5857.33 597.733   4
   6   8   8 5470.31 698.164   4
   6   8   9 1719.79 422.897   4
  -6   8  -9 1585.21 309.019   4
   6   8  10 1455.11 410.668   4
   6   8  11 1326.96 376.500   4
   6   8  12-156.048 165.065   4
   6   8  13 845.342 324.915   4
  -6   8 -13 440.736 216.221   1
   6   8  14 4353.06 704.884   4
  -6   8 -14 4467.21 713.508   1
   6   8  15 4122.38 692.847   4
  -6   8 -15 4615.47 733.666   1
   6   8  16 996.584 372.452   4
   6   8  17-23.8718 143.635   4
  -6  10  18 1559.91 510.426   4
  -6  10  17 1737.07 533.841   4
  -6  10  16 243.315 211.950   4
  -6  10  15 196.335 240.862   4
  -6  10  14 3731.28 704.693   4
  -6  10  13 60.9761 127.634   4
  -6  10  12-130.991 190.840   4
  -6  10  11 3595.19 676.465   4
  -6  10  10 5502.91 819.231   4
  -6  10   9 7039.98 917.276   4
   6  10  -8 1517.82 325.519   4
  -6  10   8 1471.10 419.323   4
   6  10  -7 3344.26 488.996   4
  -6  10   7 5089.29 747.034   4
   6  10  -6 2130.37 410.089   4
  -6  10   6 2956.08 575.186   4
   6  10  -5 7.16627 116.806   4
  -6  10   5 160.789 196.970   4
  -6  10   4 338.940 249.959   4
   6  10  -4 145.542 120.224   4
  -6  10   3 13226.0 1130.90   4
   6  10  -3 11095.5 951.729   4
  -6  10   2 22396.7 1461.64   4
   6  10  -2 21845.2 1348.79   4
   6  10  -1 1141.04 326.674   4
  -6  10   1 1281.22 344.994   4
  -6  10   0 15291.0 1179.74   4
   6  10   0 15702.0 1181.29   4
   6  10   1 203.297 182.528   4
  -6  10  -1 110.171 118.247   4
  -6  10  -2 20486.2 1336.34   4
   6  10   2 22394.2 1431.64   4
   6  10   3 2038.01 487.783   4
  -6  10  -3 2565.84 468.840   4
   6  10   4 32.7970 202.534   4
  -6  10  -4 382.034 241.571   4
   6  10   5 1670.74 416.696   4
  -6  10  -5 1554.91 345.939   4
  -6  10  -6 13042.6 1011.13   4
   6  10   6 11870.4 1125.85   4
   6  10   7-279.314 268.854   4
  -6  10  -7-73.2112 144.102   4
  -6  10  -8 12597.3 960.346   4
   6  10   8 13468.5 1216.29   4
   6  10   9 152.554 200.099   4
   6  10  10 139.114 170.148   4
   6  10  11 1022.77 315.259   4
   6  10  12-90.2138 226.409   4
   6  10  13 655.919 317.388   4
   6  10  14 1341.66 430.266   4
   6  10  15 133.298 240.593   4
   6  10  16 856.506 378.776   4
   6  10  17 453.446 274.278   4
  -6  12  14 2286.94 630.836   4
  -6  12  13 751.683 367.112   4
  -6  12  12 4241.31 798.881   4
  -6  12  11 2949.54 697.035   4
  -6  12  10 1890.82 522.890   4
  -6  12   9 5250.01 854.705   4
  -6  12   8 4779.63 807.854   4
   6  12  -7 215.801 190.337   4
  -6  12   7 329.119 157.551   4
   6  12  -6 3189.32 552.231   4
  -6  12   6 4351.47 785.523   4
  -6  12   5 14755.5 1353.38   4
   6  12  -5 14103.8 1128.23   4
  -6  12   4 8180.84 993.173   4
   6  12  -4 6290.88 768.226   4
   6  12  -3 703.708 291.268   4
  -6  12   3 628.715 382.980   4
  -6  12   2 11375.4 1151.38   4
   6  12  -2 10166.6 997.509   4
  -6  12   1 12918.5 1203.23   4
   6  12  -1 12132.3 1125.24   4
   6  12   0 1084.05 375.487   4
  -6  12   0 1025.79 365.672   4
  -6  12  -1 10611.6 1075.07   4
   6  12   1 9886.83 1029.34   4
   6  12   2 1052.45 406.096   4
  -6  12  -2 475.554 304.275   4
   6  12   3 4488.13 736.985   4
  -6  12  -3 4867.53 706.697   4
   6  12   4 269.132 272.627   4
  -6  12  -4 474.024 241.569   4
   6  12   5 187.608 240.756   4
  -6  12  -5-102.634 232.719   4
  -6  12  -6 6768.74 811.043   4
   6  12   6 7270.56 961.740   4
  -6  12  -7 11605.7 1039.74   4
   6  12   7 10710.6 1170.22   4
   6  12   8 8058.39 1029.41   4
   6  12   9 4763.10 800.413   4
   6  12  10 6084.62 924.434   4
   6  12  11 4441.95 810.488   4
   6  12  12 966.338 420.472   4
   6  12  13 1960.59 562.576   4
   6  12  14 921.806 413.913   4
  -6  14  10 165.703 277.581   4
  -6  14   9 272.669 208.014   4
  -6  14   8 556.081 315.476   4
  -6  14   7 3632.18 764.270   4
   6  14  -6 1914.40 466.784   4
  -6  14   6 1822.93 531.155   4
   6  14  -5 904.391 331.481   4
  -6  14   5 725.713 348.697   4
  -6  14   4 12599.1 1351.64   4
   6  14  -4 12567.6 1182.85   4
   6  14  -3 910.787 392.185   4
  -6  14   3 1345.63 514.922   4
  -6  14   2 5200.73 843.525   4
   6  14  -2 6223.36 863.302   4
   6  14  -1 83.2355 129.502   4
  -6  14   1 277.082 225.403   4
   6  14   0 92.6627 210.623   4
  -6  14   0 374.149 276.159   4
   6  14   1-18.8987 227.507   4
  -6  14  -1-15.3611 141.816   4
  -6  14  -2 6512.64 890.784   4
   6  14   2 7379.01 974.117   4
   6  14   3 771.888 345.411   4
  -6  14  -3 697.834 288.551   4
  -6  14  -4 19.5504 167.752   4
   6  14   4 112.142 252.187   4
   6  14   5 892.028 375.932   4
  -6  14  -5 1432.47 431.976   4
   6  14   6 174.323 245.740   4
  -6  14  -6 252.248 224.122   4
   6  14   7 1418.42 510.553   4
   6  14   8 617.485 334.332   4
   6  14   9-290.304 278.937   4
   6  16  -4 110.108 177.424   4
  -6  16   4 814.341 382.474   4
   6  16  -3 708.331 304.522   4
  -6  16   3 1168.63 448.101   4
   6  16  -2 4420.11 781.036   4
  -6  16   2 4881.02 904.224   4
   6  16  -1 303.109 308.496   4
  -6  16   1 117.806 244.757   4
   6  16   0 2580.26 610.927   4
  -6  16   0 2025.29 592.770   4
   6  16   1 1935.33 578.142   4
  -6  16  -1 1702.35 519.125   4
   6  16   2 197.211 283.965   4
  -6  16  -2 99.7357 162.829   4
   6  16   3 289.854 281.645   4
  -6  16  -3 415.462 325.304   4
  -6  16  -4 975.259 389.677   4
   7   1 -19 1896.61 567.963   1
   7  -1 -19 2003.26 586.934   1
   7  -1 -18 1468.53 494.784   1
   7   1 -18 1099.89 405.971   1
   7  -1 -17 50.8593 201.560   1
   7   1 -17-30.8532 219.065   1
   7   1 -16 5.17640 322.996   1
   7  -1 -16 477.240 360.576   1
  -7   1  15 1218.02 291.092   4
   7   1 -15 1850.90 534.442   1
   7  -1 -15 1108.59 386.339   1
  -7   1  14 5954.30 619.242   4
   7  -1 -14 4837.08 774.377   1
   7   1 -14 5900.84 844.795   1
  -7  -1  14 5591.47 557.773   4
   7   1 -13 2604.74 578.474   1
   7  -1 -13 3450.18 646.893   1
   7  -1 -13 1468.00 263.636   2
  -7  -1  13 2534.77 375.645   4
  -7   1  13 2289.23 394.324   4
  -7  -1  12 1087.24 243.196   4
  -7   1  12 830.462 233.230   4
   7   1 -12 1166.96 391.023   1
   7  -1 -12 885.121 337.814   1
  -7  -1  11 4276.35 497.604   4
  -7   1  11 4790.11 540.541   4
   7  -1 -11 4025.37 619.721   1
   7   1 -11 3879.25 589.586   1
  -7  -1  10 2648.49 384.716   4
  -7   1  10 2775.46 420.818   4
   7   1 -10 3611.53 555.483   1
   7  -1 -10 2396.04 456.514   1
  -7  -1   9 1258.20 263.202   4
  -7   1   9 1450.78 291.435   4
   7  -1  -9 1448.91 379.404   1
   7   1  -9 1131.08 320.576   1
  -7  -1   8 842.261 223.287   4
   7  -1  -8 663.172 236.073   1
   7   1  -8 344.158 236.502   1
  -7   1   8 669.556 216.785   4
  -7  -1   7 18406.7 1005.51   4
  -7   1   7 18891.1 1011.30   4
   7  -1  -7 18627.1 1040.87   1
  -7   1   6 2625.92 400.038   4
  -7   1   6 2295.00 236.334   3
   7  -1  -6 2266.72 348.704   1
  -7  -1   6 2303.72 364.956   4
  -7  -1   5 4007.22 474.343   4
  -7   1   5 3872.20 452.544   4
  -7   1   5 4440.64 343.970   3
   7  -1  -5 4893.81 472.008   1
  -7   1   4 23711.8 1110.75   4
  -7   1   4 22377.9 818.898   3
   7  -1  -4 23286.1 934.094   1
  -7  -1   4 22513.2 1109.49   4
  -7   1   3 53950.8 1671.45   4
  -7  -1   3 54433.6 1521.95   3
   7  -1  -3 51821.5 1265.08   1
   7  -1  -3 52799.7 1003.87   2
  -7  -1   3 50553.5 1664.39   4
  -7   1   2 17201.0 950.276   4
  -7  -1   2 18062.1 900.293   3
   7  -1  -2 18372.1 656.422   1
  -7  -1   2 16971.0 978.230   4
   7  -1  -2 18920.7 649.765   2
  -7   1   1 120311. 2500.27   4
   7  -1  -1 125001. 1809.03   2
  -7  -1   1 122209. 2361.55   3
   7  -1  -1 124316. 1440.25   1
  -7  -1   1 121507. 2654.67   4
  -7   1   0 25614.8 1168.24   4
   7  -1   0 26352.7 900.919   2
  -7  -1   0 27232.6 1259.26   4
  -7  -1   0 24925.4 1105.75   3
   7  -1   0 25703.0 503.558   1
  -7  -1  -1 2128.85 367.454   4
   7  -1   1 2399.22 286.947   2
  -7   1  -1 2005.25 338.975   4
  -7  -1  -1 2695.75 369.546   3
   7   1   1 3269.36 379.435   2
  -7   1  -2 22213.2 1106.06   4
  -7  -1  -2 20827.6 1072.69   3
  -7   1  -2 21954.8 977.122   2
  -7  -1  -2 21738.7 1149.99   4
  -7   1  -3 10644.2 781.334   4
  -7  -1  -3 10643.2 778.069   3
  -7   1  -3 10826.0 725.726   2
  -7   1  -4 30179.1 1285.15   2
  -7  -1  -4 29941.5 1349.22   3
  -7   1  -4 27982.6 1271.43   4
  -7   1  -5 1371.71 302.907   4
   7   1   5 1304.10 224.035   1
  -7   1  -5 1129.02 281.405   2
  -7  -1  -5 1179.54 302.402   3
  -7   1  -6 100133. 2560.71   2
   7   1   6 99325.4 1916.75   1
  -7  -1  -6 101212. 2645.81   3
  -7   1  -6 102686. 2485.51   4
  -7   1  -7 23000.2 1300.84   2
   7   1   7 22136.5 966.113   1
  -7  -1  -7 23816.1 1326.74   3
  -7   1  -8-157.353 211.669   2
  -7  -1  -8-164.466 214.455   3
  -7  -1  -8 29.3506 160.946   2
  -7   1  -9 18638.0 1262.99   2
  -7  -1  -9 19919.4 1288.34   3
  -7  -1  -9 20297.5 1337.35   2
  -7   1 -10 5440.28 712.049   2
  -7  -1 -10 5974.96 714.082   3
  -7  -1 -10 5532.36 727.918   2
  -7  -1 -11 1740.24 423.296   2
  -7   1 -11 2628.52 519.763   2
  -7  -1 -11 2270.33 454.866   3
  -7  -1 -12 1411.67 392.222   2
  -7   1 -12 1911.56 469.550   2
  -7  -1 -12 2159.64 454.895   3
  -7   1 -13 7710.83 945.065   2
  -7  -1 -13 7920.18 915.036   3
  -7  -1 -13 7651.25 959.779   2
  -7  -1 -14 20553.7 1489.86   3
  -7   1 -14 20483.1 1600.57   2
  -7  -1 -14 22863.5 1701.37   2
   7   1  14 21640.7 1140.06   4
   7   1  15 142.893 118.619   4
  -7   1 -15 24.6750 219.659   2
  -7  -1 -15-184.426 254.850   3
  -7  -1 -15 46.1067 261.134   2
  -7   1 -16 697.935 366.721   2
  -7  -1 -16 477.482 237.033   3
  -7   1 -16 425.416 321.624   3
  -7  -1 -16 1071.66 466.226   2
  -7   1 -17 359.225 300.581   2
  -7  -1 -17 516.945 217.523   3
  -7   1 -17 528.657 290.401   3
  -7   1 -18 230.018 285.602   2
  -7   1 -18 117.242 160.882   3
  -7   1 -19-80.9992 294.711   2
   7   3 -19 5768.77 987.085   1
   7   3 -18 1387.27 547.998   1
   7   3 -17 726.275 268.465   1
  -7   3  16 72.0041 105.995   4
   7   3 -16-15.3459 173.213   1
  -7   3  15 1616.82 358.045   4
   7   3 -15 714.202 228.153   1
  -7   3  14 9658.70 855.334   4
   7   3 -14 8550.79 1031.92   1
  -7   3  13 3186.79 472.921   4
   7   3 -13 4525.86 745.976   1
  -7   3  12 7926.54 753.519   4
   7   3 -12 6419.43 836.504   1
   7  -3 -11 7352.87 810.244   1
  -7   3  11 7276.45 708.796   4
   7  -3 -10 1650.69 394.332   1
  -7   3  10 1009.48 270.894   4
  -7   3   9 4436.87 560.491   4
   7  -3  -9 4613.81 600.622   1
   7   3  -8-107.716 89.9601   3
  -7   3   8-42.6579 92.4527   4
   7  -3  -8 179.803 208.961   1
  -7   3   7 775.554 240.393   4
   7   3  -7 511.079 166.438   3
  -7   3   6 11116.3 818.199   4
   7   3  -6 10319.0 707.117   3
  -7   3   5-36.0635 89.5558   1
  -7   3   5-77.0075 123.376   4
   7   3  -5 21.3310 73.3348   3
  -7   3   4 34616.7 1398.26   4
  -7   3   4 32786.9 1137.91   1
  -7   3   3 2452.51 380.540   4
  -7   3   3 3271.60 322.913   1
  -7   3   2 11008.6 782.872   4
  -7   3   2 11707.1 548.006   1
  -7   3   2 10196.6 437.778   2
  -7   3   1 2543.74 253.956   2
  -7   3   1 2670.83 399.288   4
  -7   3   1 3234.85 244.694   1
  -7   3   0 94715.6 1693.03   2
  -7   3   0 91564.4 2212.90   4
  -7   3   0 92364.9 1027.64   1
  -7   3  -1 13427.8 849.988   4
  -7   3  -1 13883.1 717.615   2
  -7  -3  -1 13893.8 958.655   3
  -7   3  -2 280947. 3434.34   2
  -7   3  -2 275264. 3847.81   4
  -7  -3  -2 280150. 4405.73   3
  -7   3  -3 1090.62 255.544   2
  -7   3  -3 1227.58 302.320   4
  -7  -3  -3 698.085 182.505   3
  -7   3  -4 30781.4 1300.47   4
  -7   3  -4 31291.0 647.337   1
  -7   3  -4 33062.1 1332.90   2
  -7  -3  -4 30588.2 1495.18   3
  -7   3  -5 6556.34 606.617   4
  -7   3  -5 7513.74 390.024   1
  -7  -3  -5 6925.46 728.277   3
  -7   3  -5 6401.70 625.023   2
  -7   3  -6 19585.1 723.086   1
  -7   3  -6 17640.4 1077.87   2
  -7  -3  -6 17479.1 1173.86   3
  -7   3  -6 18194.4 1023.88   4
  -7   3  -7 20819.2 1115.31   4
  -7   3  -7 21729.8 866.592   1
  -7   3  -7 21903.8 1262.81   2
  -7  -3  -7 19258.2 1271.88   3
  -7   3  -8 24088.9 1388.34   2
  -7  -3  -8 25553.4 1480.38   3
  -7   3  -8 24296.0 1005.08   1
  -7   3  -8 23310.9 1190.29   4
  -7   3  -9 9853.51 689.782   1
  -7   3  -9 9388.84 915.862   2
  -7  -3  -9 8715.62 898.176   3
  -7   3 -10 1125.89 258.667   1
  -7   3 -10 665.594 302.312   2
  -7  -3 -10 1088.56 360.721   3
  -7   3 -11 1386.84 419.800   2
  -7  -3 -11 921.339 344.058   3
  -7   3 -11 863.532 237.790   1
  -7   3 -12 7160.06 878.905   2
  -7   3 -12 7285.34 715.604   1
  -7  -3 -12 8152.91 934.980   3
  -7   3 -13 9831.11 1072.76   2
   7   3  13 8519.28 784.669   4
  -7   3 -13 8893.72 824.748   1
  -7  -3 -13 7758.10 944.400   3
  -7   3 -14 458.035 219.560   1
   7   3  14 243.039 197.561   4
  -7   3 -14 53.0148 173.627   2
  -7  -3 -14 26.1587 218.337   3
   7   3  15 526.321 212.535   4
  -7   3 -15 676.799 355.845   2
  -7   3 -15 918.121 333.219   1
  -7  -3 -15 460.256 248.334   3
  -7   3 -16 1732.09 549.981   2
  -7  -3 -16 2008.34 506.134   3
  -7   3 -17 847.036 358.518   2
  -7  -3 -17 713.550 346.776   3
  -7   3 -18 1969.20 575.348   2
  -7   3 -19 1221.04 524.715   2
   7   5 -18-165.252 406.990   1
   7   5 -17 892.499 487.464   1
  -7   5  16 314.256 210.261   4
   7   5 -16 382.312 242.222   1
   7   5 -15-3.07964 187.900   1
  -7   5  15 24.3855 143.857   4
  -7   5  14 4968.00 686.145   4
  -7   5  13 4122.67 588.387   4
  -7   5  12 3733.69 575.361   4
  -7   5  11 49672.1 2038.60   4
  -7   5  10 3494.08 546.313   4
  -7   5   9 7545.57 772.086   4
  -7   5   8 2829.28 475.684   4
  -7   5   7 35955.2 1634.07   4
  -7   5   6 26009.6 1370.72   4
  -7   5   5 175.623 201.100   4
  -7   5   4 924.082 99.2969   2
  -7   5   4 1342.82 304.549   4
  -7   5   3 22849.9 948.222   1
  -7   5   3 22175.7 1200.17   4
  -7   5   2 20669.1 1144.97   4
  -7   5   2 21442.3 846.280   1
  -7   5   1 1066.19 285.197   4
  -7   5   0 114497. 2629.31   4
  -7   5  -1 16259.4 983.730   4
  -7   5  -2 83.4321 80.9875   4
  -7   5  -3 2197.98 373.717   4
  -7   5  -4 12071.3 846.730   4
  -7   5  -5 1818.98 337.254   4
  -7   5  -6 1048.47 261.300   4
  -7   5  -7 25152.2 1217.29   4
  -7   5  -7 24234.4 1002.74   1
  -7   5  -8 5676.20 588.124   4
  -7   5  -8 6021.55 538.545   1
  -7   5  -9 60.6844 80.5965   4
  -7   5  -9 250.960 178.074   1
  -7   5 -10 18482.3 1065.39   4
  -7   5 -10 25448.5 1234.12   1
  -7   5 -11 7112.43 699.908   1
   7   5  11 10223.5 926.618   4
   7   5  12 6151.92 710.218   4
  -7   5 -12 5081.44 626.636   1
  -7   5 -13 5928.57 698.991   1
   7   5  13 5570.49 692.049   4
   7   5  14 2825.84 507.159   4
  -7   5 -14 3775.85 706.503   2
  -7   5 -14 3178.47 543.489   1
   7   5  15 3412.18 551.643   4
  -7   5 -15 3714.44 618.017   1
  -7   5 -15 4103.46 767.264   2
  -7   5 -16 292.183 229.246   1
  -7   5 -16-170.257 253.181   2
  -7   5 -17-48.0767 239.640   2
  -7   5 -18 187.181 214.032   2
   7   7 -17-28.3838 318.354   1
  -7   7  17 55.4902 123.013   4
  -7   7  16 2020.81 470.841   4
  -7   7  15 29.6612 156.641   4
  -7   7  14 1264.23 368.705   4
  -7   7  13 3280.43 610.762   4
  -7   7  12 2398.55 507.590   4
  -7   7  11 2314.58 497.395   4
  -7   7  10 11039.6 1051.59   4
  -7   7   9 13929.6 1161.74   4
  -7   7   8 685.412 300.835   4
  -7   7   7 9326.42 921.240   4
  -7   7   6 1450.94 367.831   4
  -7   7   5 295.141 180.634   4
  -7   7   4 4019.57 565.749   4
  -7   7   3 2955.61 497.491   4
  -7   7   2 889.130 304.076   4
  -7   7   1 26811.1 1406.48   4
  -7   7   0 69175.7 2234.59   4
  -7   7  -1 11277.4 897.560   4
  -7   7  -2 29045.4 1420.48   4
  -7   7  -3 5754.52 624.474   4
  -7   7  -4 397.952 153.101   4
  -7   7  -5 10023.3 816.467   4
  -7   7  -6 3490.95 476.212   4
  -7   7  -7 27228.2 1320.64   4
  -7   7  -8 4309.82 529.997   4
   7   7   8 5197.75 692.958   4
  -7   7  -9 1856.34 339.681   4
   7   7   9 2273.25 452.759   4
  -7   7 -10 8784.02 754.315   4
   7   7  10 13347.5 1135.26   4
   7   7  11 225.758 183.601   4
  -7   7 -11-86.4492 113.327   1
  -7   7 -12 5565.26 683.880   1
   7   7  12 5466.70 745.094   4
   7   7  13 524.123 265.812   4
  -7   7 -13 520.038 229.848   1
   7   7  14 5280.76 742.563   4
  -7   7 -14 5162.86 713.867   1
   7   7  15 131.102 123.050   4
   7   7  16 352.678 264.246   4
   7   7  17 2789.79 559.207   4
  -7   7 -17 3375.38 772.143   2
  -7   9  17 716.166 285.680   4
  -7   9  16 1276.09 412.239   4
  -7   9  15 1300.00 426.305   4
  -7   9  14 118.583 330.213   4
  -7   9  13 145.939 207.894   4
  -7   9  12 4331.56 738.329   4
  -7   9  11 244.277 235.420   4
  -7   9  10 1398.81 409.563   4
   7   9  -9 3017.47 449.289   4
  -7   9   9 4493.98 716.788   4
   7   9  -8 1048.69 265.547   4
  -7   9   8 1600.05 454.229   4
   7   9  -7 1709.44 339.493   4
  -7   9   7 1590.71 412.301   4
   7   9  -6-15.2976 117.486   4
  -7   9   6 257.145 273.303   4
  -7   9   5 1820.49 435.556   4
  -7   9   4 11892.5 1081.56   4
  -7   9   3 1601.68 411.894   4
  -7   9   2 896.231 274.332   4
  -7   9   1 28576.1 1600.62   4
  -7   9   0 3167.44 534.266   4
  -7   9  -1 29645.3 1597.07   4
   7   9   2 2206.28 444.265   4
  -7   9  -2 2165.64 439.411   4
   7   9   3 3472.66 573.944   4
  -7   9  -3 3824.40 571.212   4
   7   9   4 2349.37 471.057   4
  -7   9  -4 2925.64 480.589   4
  -7   9  -5 32134.3 1580.51   4
   7   9   5 31042.6 1737.72   4
   7   9   6 2380.86 516.530   4
  -7   9  -6 2552.73 451.702   4
  -7   9  -7 25691.0 1389.85   4
   7   9   7 24081.7 1584.88   4
  -7   9  -8 3737.50 523.433   4
   7   9   8 3668.79 638.937   4
  -7   9  -9 77.4889 85.0018   4
   7   9   9 31.6953 180.267   4
   7   9  10 1071.42 362.098   4
   7   9  11 6450.99 863.754   4
   7   9  12 2867.24 577.687   4
   7   9  13 79.5738 186.068   4
   7   9  14 847.591 329.211   4
   7   9  15-29.7843 168.283   4
   7   9  16 352.418 230.728   4
   7   9  17 2568.41 599.996   4
  -7  11  16 250.410 271.496   4
  -7  11  15 1001.73 426.385   4
  -7  11  14 1462.70 514.048   4
  -7  11  13 1220.65 446.300   4
  -7  11  12 979.384 396.975   4
  -7  11  11 6009.06 909.264   4
  -7  11  10 272.918 188.592   4
  -7  11   9 14334.6 1367.53   4
  -7  11   8 6397.98 913.119   4
   7  11  -8 6408.60 722.795   4
   7  11  -7 1678.11 375.566   4
  -7  11   7 2482.36 571.585   4
   7  11  -6 229.216 148.763   4
  -7  11   6 149.787 190.818   4
   7  11  -5 2885.52 513.848   4
  -7  11   5 2921.36 600.336   4
   7  11  -4-44.7940 109.615   4
  -7  11   4 66.3606 150.622   4
   7  11  -3 363.927 228.929   4
  -7  11   3 413.173 238.581   4
  -7  11   2 27758.0 1755.92   4
   7  11  -2 27429.4 1617.53   4
  -7  11   1 11639.4 1124.53   4
   7  11  -1 13193.7 1142.85   4
  -7  11   0 9361.56 1005.44   4
   7  11   0 10130.3 1021.08   4
  -7  11  -1 6957.70 842.461   4
   7  11   1 7793.44 918.316   4
   7  11   2 3839.17 660.700   4
  -7  11  -2 3711.91 621.912   4
  -7  11  -3 12838.1 1104.11   4
   7  11   3 10372.5 1081.43   4
   7  11   4 283.155 259.634   4
  -7  11  -4 186.415 123.893   4
   7  11   5 2591.96 552.973   4
  -7  11  -5 2996.19 535.567   4
  -7  11  -6 7388.47 830.816   4
   7  11   6 10704.6 1134.96   4
   7  11   7 1840.62 512.765   4
  -7  11  -7 1320.21 368.603   4
   7  11   8 3141.45 668.425   4
  -7  11  -8 3388.85 550.594   4
   7  11   9 116.648 121.719   4
   7  11  10 3355.80 670.695   4
   7  11  11 5734.53 893.248   4
   7  11  12 3712.66 712.414   4
   7  11  13-124.393 229.827   4
   7  11  14 180.474 137.096   4
   7  11  15 639.929 310.615   4
  -7  13  11 5469.00 941.977   4
  -7  13  10-107.341 237.915   4
  -7  13   9 3014.63 693.239   4
  -7  13   8 1062.67 437.955   4
  -7  13   7 1828.46 578.008   4
   7  13  -6 202.980 179.179   4
  -7  13   6 664.288 389.170   4
  -7  13   5 7522.43 1037.21   4
   7  13  -5 6767.31 849.013   4
   7  13  -4 893.049 340.993   4
  -7  13   4 456.985 282.370   4
   7  13  -3 1527.28 461.114   4
  -7  13   3 808.492 381.009   4
  -7  13   2 11086.6 1206.61   4
   7  13  -2 11147.0 1132.20   4
  -7  13   1 1726.20 488.639   4
   7  13  -1 2530.13 550.160   4
   7  13   0 6404.52 863.480   4
  -7  13   0 6520.00 902.143   4
  -7  13  -1 18118.9 1484.40   4
   7  13   1 17804.9 1455.67   4
  -7  13  -2 1780.64 441.611   4
   7  13   2 1724.45 476.617   4
   7  13   3 2706.86 626.793   4
  -7  13  -3 1992.39 539.457   4
   7  13   4 1114.66 407.544   4
  -7  13  -4 198.039 200.836   4
   7  13   5 1231.26 459.424   4
  -7  13  -5 1824.29 475.436   4
   7  13   6 2424.15 628.327   4
  -7  13  -6 1265.98 396.773   4
   7  13   7 5581.63 878.091   4
   7  13   8 3562.99 715.284   4
   7  13   9 334.414 290.502   4
   7  13  10 1352.01 495.645   4
   7  13  11 1707.53 569.335   4
  -7  15   6 424.624 339.208   4
   7  15  -5 535.398 309.704   4
  -7  15   5 194.477 245.899   4
   7  15  -4 1117.37 393.538   4
  -7  15   4 819.192 370.681   4
   7  15  -3 212.399 213.480   4
  -7  15   3 401.703 325.243   4
   7  15  -2 1087.66 406.342   4
  -7  15   2 1643.23 539.724   4
   7  15  -1 152.869 142.139   4
  -7  15   1 76.8012 146.011   4
   7  15   0 4393.37 781.457   4
  -7  15   0 4576.74 823.595   4
   7  15   1-173.572 209.289   4
  -7  15  -1-52.9083 146.182   4
   7  15   2 50.4661 144.895   4
  -7  15  -2 713.982 372.787   4
   7  15   3 216.183 270.470   4
  -7  15  -3 6.38892 127.972   4
   7  15   4 1030.25 436.772   4
  -7  15  -4 538.912 277.843   4
   7  15   5 234.556 291.636   4
  -7  15  -5 93.9648 131.492   4
   7  15   6 553.153 320.279   4
   7  17  -3 237.827 249.543   4
   7  17  -2 166.029 157.280   4
  -7  17  -2 4361.95 846.477   4
  -7  17  -3 798.520 383.890   4
   8   0 -19-190.444 247.292   1
   8   0 -18 202.159 328.973   1
   8   0 -17-120.819 214.463   1
   8   0 -16 561.649 348.032   1
   8   0 -15-292.473 350.577   1
  -8   0  14 36035.5 1556.19   4
   8   0 -14 35464.4 2040.26   1
  -8   0  13-26.5574 95.8818   4
   8   0 -13 15.1096 210.663   1
  -8   0  12 93272.9 2483.79   4
   8   0 -12 91356.4 3001.42   1
   8   0 -11 67.3134 138.634   1
  -8   0  11 86.1565 147.998   4
  -8   0  10 9016.48 761.425   4
   8   0 -10 9070.66 880.446   1
  -8   0   9 14.3353 117.359   4
   8   0  -9-180.724 231.505   1
  -8   0   8 2496.23 405.128   4
   8   0  -8 1724.73 381.582   1
  -8   0   7 78.2456 122.601   4
   8   0  -7-213.233 183.809   1
  -8   0   6 102211. 2519.33   4
   8   0  -6 101941. 2384.43   1
  -8   0   5-58.5416 96.6160   4
  -8   0   5 31.4264 57.4832   3
  -8   0   4 58343.0 1909.08   4
  -8   0   4 60253.3 1574.11   3
  -8   0   3 238.560 198.240   4
  -8   0   3 120.982 130.631   3
  -8   0   2 187979. 3435.17   4
  -8   0   2 187779. 2938.66   3
  -8   0   1-143.417 136.103   4
   8   0  -1 32.8839 62.2611   2
  -8   0   1-13.4979 90.1368   3
  -8   0   0 79385.2 2052.95   3
   8   0   0 82264.3 1838.33   2
  -8   0   0 84782.3 2338.40   4
  -8   0  -1 156.000 153.297   4
   8   0   1 85.5556 107.947   2
  -8   0  -2 0.23427 117.465   4
  -8   0  -3 171.556 107.768   4
   8   0   4 17597.5 589.111   1
  -8   0  -4 17854.5 1106.83   4
   8   0   5 118.518 79.6616   1
  -8   0  -5 210.536 187.616   2
   8   0   6 27889.3 941.076   1
  -8   0  -6 30937.8 1523.40   2
  -8   0  -7 151.047 149.146   2
   8   0   7 98.3991 103.545   1
  -8   0  -8 397.531 173.130   2
  -8   0  -9-215.801 193.204   2
  -8   0 -10-199.880 121.319   2
  -8   0 -11 106.809 255.948   2
  -8   0 -12 3381.80 623.115   2
  -8   0 -12 2697.13 526.758   3
  -8   0 -13-253.090 219.627   2
  -8   0 -13-180.083 211.733   3
  -8   0 -14 15377.2 1333.43   3
  -8   0 -14 14846.0 1411.60   2
  -8   0 -15-7.03364 171.223   2
  -8   0 -15 57.2259 207.804   3
  -8   0 -16 10713.0 1169.00   3
  -8   0 -16 10011.1 1236.04   2
  -8   0 -17 284.830 277.909   2
  -8   0 -17 204.889 237.256   3
  -8   0 -18 1630.04 500.602   3
  -8   0 -18 2577.97 682.809   2
  -8   0 -19-11.0299 183.353   2
   8   2 -19 858.278 447.889   1
   8   2 -18 593.118 484.120   1
   8   2 -17 1289.60 453.153   1
   8  -2 -17 1701.66 523.848   1
   8   2 -16 663.450 467.837   1
   8  -2 -16-5.52150 248.251   1
   8  -2 -15 4466.49 751.964   1
  -8   2  15 3553.80 529.196   4
   8   2 -15 3996.48 746.858   1
  -8   2  14 11603.3 941.242   4
   8  -2 -14 12939.0 1225.78   1
   8   2 -14 12125.5 1216.53   1
  -8  -2  13 163.491 169.993   4
   8  -2 -13 233.612 192.361   1
  -8   2  13 253.028 203.648   4
   8   2 -13 3.58182 267.748   1
  -8   2  12 13213.0 976.917   4
   8  -2 -12 12175.0 1072.75   1
   8   2 -12 10680.4 1074.07   1
  -8   2  11 23861.0 1302.13   4
   8  -2 -11 23768.4 1471.47   1
   8   2 -11 23820.7 1545.35   1
  -8  -2  11 22849.9 1213.05   4
  -8  -2  10 905.500 256.096   4
   8  -2 -10 693.796 106.036   2
  -8   2  10 831.757 260.415   4
   8  -2 -10 794.009 298.666   1
   8   2 -10 499.930 134.764   3
   8   2 -10 443.615 242.784   1
   8  -2  -9 2274.45 457.325   1
  -8  -2   9 2153.58 368.736   4
  -8   2   9 2312.05 416.002   4
   8   2  -9 2330.87 275.833   3
  -8  -2   8 1209.54 296.272   4
  -8   2   8 1002.34 288.420   4
   8   2  -8 1442.41 238.896   3
  -8   2   7 27038.1 1320.10   4
   8  -2  -7 27710.2 1270.41   1
  -8   2   7 27298.4 792.399   3
   8   2  -7 26865.4 1016.34   3
  -8  -2   7 28345.9 1366.93   4
  -8   2   6 8344.80 735.380   4
   8   2  -6 9077.88 611.681   3
  -8   2   6 8646.21 491.793   3
  -8  -2   6 9317.73 774.588   4
   8  -2  -6 8739.66 672.259   1
  -8  -2   5 324.390 206.414   4
   8  -2  -5 205.113 143.784   1
  -8   2   5 190.346 115.681   4
   8   2  -5 149.752 119.267   3
  -8   2   4 4973.28 560.491   4
   8  -2  -4 5147.61 438.180   1
   8   2  -4 5089.54 477.664   3
  -8  -2   4 5595.87 616.234   4
  -8   2   3 9671.07 784.152   4
   8  -2  -3 9600.85 538.011   1
  -8  -2   3 9875.73 818.647   4
  -8   2   2 30765.8 1365.52   4
  -8  -2   2 31662.6 1463.72   4
   8  -2  -2 30969.7 827.078   1
  -8   2   1 15309.9 969.546   4
  -8  -2   1 16271.0 993.241   3
  -8  -2   1 16950.8 1076.49   4
  -8   2   0 37318.0 1505.84   4
  -8  -2   0 35613.2 1496.43   3
  -8  -2  -1 20790.7 1158.07   3
  -8   2  -1 19424.3 1102.38   4
  -8   2  -1 19578.6 906.755   2
  -8   2  -2 8389.00 725.266   4
  -8  -2  -2 7937.86 741.122   3
  -8   2  -2 8905.11 658.142   2
  -8   2  -3 14591.1 971.467   4
  -8  -2  -3 16423.4 1054.62   3
  -8   2  -3 16379.5 934.717   2
  -8   2  -4 18548.8 1047.40   2
  -8  -2  -4 20677.9 1227.80   3
  -8   2  -4 19931.6 1139.61   4
  -8   2  -5 775.623 239.433   4
  -8   2  -5 1121.92 291.637   2
  -8  -2  -5 955.971 303.540   3
  -8   2  -6 2742.55 440.871   4
  -8   2  -6 2686.77 438.756   2
  -8  -2  -6 2563.13 453.396   3
  -8   2  -7 1612.52 339.722   4
  -8   2  -7 1579.75 374.182   2
  -8  -2  -7 1355.33 338.598   3
  -8   2  -8 7154.36 781.878   2
  -8  -2  -8 6512.35 760.479   3
  -8  -2  -9 12653.7 1100.96   3
  -8   2  -9 12399.1 1053.48   2
  -8  -2 -10 8546.44 902.149   3
  -8   2 -10 8001.94 891.899   2
  -8   2 -11 320.515 269.635   2
  -8  -2 -11 40.3783 141.577   3
  -8   2 -12 1103.59 409.340   2
  -8  -2 -12 1482.77 408.285   3
  -8   2 -13 617.667 318.821   2
  -8  -2 -13 291.256 228.022   3
  -8   2 -14 3969.68 726.991   2
  -8  -2 -14 4714.41 738.568   3
  -8   2 -15 10007.3 1198.02   2
  -8  -2 -15 9327.88 1081.21   3
   8   2  15 9801.29 854.187   4
  -8  -2 -16 9261.28 1108.68   3
  -8   2 -16 8401.54 1116.18   2
  -8   2 -17 916.548 436.464   2
  -8  -2 -17 669.245 383.244   3
  -8   2 -18 940.619 441.639   2
  -8   2 -18-340.230 325.079   3
  -8   2 -19 1193.54 493.784   2
   8   4 -18 2441.48 672.995   1
   8   4 -17 1503.85 494.998   1
  -8   4  16 3585.99 580.759   4
   8   4 -16 3327.60 752.931   1
  -8   4  15 114.777 156.524   4
   8   4 -15-100.332 226.917   1
   8   4 -14 397.792 306.956   1
  -8   4  14 24.1462 125.637   4
  -8   4  13 1260.66 326.478   4
   8   4 -13 878.789 371.983   1
  -8   4  12 2539.44 473.184   4
  -8   4  11 1382.67 347.442   4
  -8   4  10 19612.4 1260.19   4
  -8   4   9 1454.98 134.745   3
  -8   4   9 1220.10 345.350   4
  -8   4   8 15940.4 1097.26   4
  -8   4   7 956.455 293.319   4
  -8   4   6 23936.3 1306.76   4
  -8   4   5 5683.78 635.609   4
  -8   4   4 78946.9 2326.18   4
  -8   4   4 81301.9 1859.16   1
  -8   4   3 10725.1 838.229   4
  -8   4   3 10239.1 606.925   1
  -8   4   2 5464.61 365.855   2
  -8   4   2 5182.88 584.625   4
  -8   4   2 5287.94 388.233   1
  -8   4   1 1395.04 327.522   4
  -8   4   1 1289.30 197.226   2
  -8   4   1 1463.73 185.995   1
  -8   4   0 34899.1 1496.16   4
  -8   4   0 35896.2 1131.49   2
  -8   4   0 35866.3 742.653   1
  -8   4  -1 34658.7 1483.17   4
  -8   4  -1 34007.6 1194.41   2
  -8   4  -1 33979.4 567.819   1
  -8   4  -2 37555.7 1335.43   2
  -8   4  -2 38028.1 1550.23   4
  -8   4  -3 1134.85 268.930   4
  -8   4  -3 1268.34 289.725   2
  -8   4  -4 37638.3 1544.84   4
  -8   4  -4 37463.3 1515.58   2
  -8  -4  -4 39157.9 1860.62   3
  -8   4  -4 37234.4 688.605   1
  -8   4  -5 17166.9 1047.61   4
  -8   4  -5 15785.2 1037.38   2
  -8  -4  -5 16429.7 1238.35   3
  -8   4  -5 16087.7 553.130   1
  -8   4  -6 2455.52 406.954   4
  -8   4  -6 1952.58 225.233   1
  -8  -4  -6 1968.33 454.938   3
  -8   4  -6 2155.42 392.864   2
  -8   4  -7 2.87147 85.8526   1
  -8  -4  -7 51.1014 216.653   3
  -8   4  -7 200.531 111.673   2
  -8   4  -7 133.822 157.635   4
  -8   4  -8 1153.74 294.781   4
  -8  -4  -8 892.902 349.086   3
  -8   4  -8 1302.99 338.527   2
  -8   4  -8 1562.64 259.531   1
  -8   4  -9 1810.91 368.569   4
  -8  -4  -9 1610.18 442.072   3
  -8   4  -9 1097.49 330.025   2
  -8   4  -9 2188.32 339.703   1
  -8   4 -10 14227.5 1196.11   2
  -8   4 -10 11119.5 777.428   1
  -8  -4 -10 13150.9 1214.72   3
  -8   4 -10 12226.1 932.952   4
  -8   4 -11 11865.3 1140.36   2
  -8  -4 -11 11360.2 1170.03   3
  -8  -4 -12 469.378 305.016   3
  -8   4 -12 521.699 308.256   2
  -8   4 -12 4.81492 97.9141   1
  -8   4 -13 2316.03 422.618   1
   8   4  13 1973.19 414.252   4
  -8  -4 -13 1456.33 427.107   3
  -8   4 -13 2235.70 531.019   2
   8   4  14 1123.46 348.469   4
  -8  -4 -14 1549.80 457.452   3
  -8   4 -14 2100.71 560.395   2
  -8   4 -14 1573.60 373.280   1
   8   4  15 1307.26 361.270   4
  -8   4 -15 1146.52 454.060   2
  -8  -4 -15 1417.76 488.551   3
  -8   4 -15 1602.35 414.943   1
  -8  -4 -16 589.494 306.871   3
  -8   4 -16 880.844 372.207   2
   8   4  16 445.353 193.686   4
  -8   4 -17 1568.31 540.181   2
  -8   4 -18 457.845 353.001   2
  -8   6  17 3422.00 621.240   4
   8   6 -17 4059.50 871.483   1
   8   6 -16 1626.22 518.829   1
  -8   6  16 1777.48 456.991   4
  -8   6  15 3221.24 596.004   4
  -8   6  14 5578.84 772.300   4
  -8   6  13 18.5550 219.235   4
  -8   6  12 835.270 323.303   4
  -8   6  11 7808.84 871.387   4
  -8   6  10 9012.85 929.855   4
  -8   6   9 255.615 206.817   4
  -8   6   8 3246.14 555.598   4
  -8   6   7 17245.9 1227.63   4
  -8   6   6 15745.7 1150.25   4
  -8   6   5 6049.82 720.599   4
  -8   6   4 4391.23 605.224   4
  -8   6   3 8348.20 802.197   4
  -8   6   3 7111.00 571.546   1
  -8   6   2 1131.39 231.760   1
  -8   6   2 906.641 281.602   4
  -8   6   1 22716.0 1288.99   4
  -8   6   0 2342.11 398.634   4
  -8   6  -1 6195.56 667.313   4
  -8   6  -2 1377.67 320.007   4
  -8   6  -3 1072.94 267.955   4
  -8   6  -4 49.4011 124.846   4
  -8   6  -5 26300.5 1346.41   4
  -8   6  -6-100.791 148.315   4
  -8   6  -7 16079.3 1067.65   4
  -8   6  -8-64.3283 105.935   4
  -8   6  -8-3.41632 98.8594   1
  -8   6  -9 5986.90 661.633   4
  -8   6  -9 4278.80 476.662   1
  -8   6 -10 16402.4 986.759   1
  -8   6 -10 18076.4 1141.49   4
  -8   6 -11 5717.45 615.022   1
   8   6  11 9601.42 946.692   4
  -8   6 -12 62.3659 98.7275   1
   8   6  12-25.3930 151.510   4
   8   6  13 685.623 293.231   4
   8   6  14-101.478 207.863   4
  -8   6 -14 135.783 249.508   2
   8   6  15 2109.46 504.254   4
  -8   6 -15 1650.57 512.802   2
   8   6  16 920.860 326.884   4
  -8   6 -16 698.984 404.836   2
  -8   6 -17 146.916 239.608   2
  -8   8  17 2893.68 632.609   4
  -8   8  16 1517.11 455.028   4
  -8   8  15 1575.76 493.240   4
  -8   8  14 10456.2 1124.27   4
  -8   8  13 309.202 217.946   4
  -8   8  12 349.405 243.892   4
  -8   8  11 4274.82 702.880   4
  -8   8  10-40.2272 157.650   4
  -8   8   9 28807.4 1758.29   4
  -8   8   8 4902.82 725.999   4
  -8   8   7 130.281 235.251   4
  -8   8   6 2659.21 526.317   4
  -8   8   5 33527.1 1789.31   4
  -8   8   4 918.352 319.864   4
  -8   8   3 1884.19 429.035   4
  -8   8   2 3392.17 579.076   4
  -8   8   1-46.0104 153.688   4
  -8   8   0 16044.5 1171.57   4
  -8   8  -1 6698.39 751.122   4
  -8   8  -2 278.146 177.901   4
  -8   8  -3 7133.87 763.058   4
  -8   8  -4 27929.2 1470.88   4
  -8   8  -5 976.986 291.775   4
  -8   8  -6 3686.86 528.005   4
  -8   8  -7 13304.9 999.018   4
   8   8   7 12560.4 1116.02   4
  -8   8  -8 17297.8 1153.81   4
   8   8   8 15882.1 1281.50   4
  -8   8  -9 1763.70 377.809   4
   8   8   9 2209.89 495.380   4
   8   8  10 13935.7 1218.70   4
   8   8  11 601.668 284.416   4
   8   8  12 1205.95 367.395   4
   8   8  13 603.925 245.325   4
   8   8  14 4066.30 694.243   4
   8   8  15 1150.32 367.806   4
   8   8  16 3357.53 638.450   4
   8   8  17-47.9493 173.223   4
  -8  10  17 1612.08 513.897   4
  -8  10  16-74.9134 243.124   4
  -8  10  15-107.518 219.948   4
  -8  10  14 500.837 289.652   4
  -8  10  13 1422.68 423.407   4
  -8  10  12 391.582 285.040   4
  -8  10  11 2069.00 561.562   4
  -8  10  10 114.826 185.070   4
  -8  10   9 7944.20 1012.49   4
   8  10  -8 1855.56 389.768   4
  -8  10   8 2828.63 600.704   4
  -8  10   7 6215.49 854.722   4
   8  10  -7 6040.93 692.725   4
   8  10  -6 294.788 204.804   4
  -8  10   6 392.303 240.151   4
   8  10  -5 139.174 132.372   4
  -8  10   5 924.972 378.963   4
  -8  10   4 8762.11 991.626   4
   8  10  -4 8312.33 856.761   4
   8  10  -3 1514.45 386.023   4
  -8  10   3 1514.82 427.104   4
   8  10  -2 2375.33 505.960   4
  -8  10   2 1312.30 370.912   4
   8  10  -1 173.862 178.613   4
  -8  10   1-125.122 172.779   4
   8  10   0-6.43112 160.346   4
  -8  10   0 80.8318 144.373   4
   8  10   1 1799.69 416.488   4
  -8  10  -1 2266.84 479.481   4
   8  10   2 3436.54 598.336   4
  -8  10  -2 4857.53 690.244   4
   8  10   3 29.5244 151.302   4
  -8  10  -3 420.700 276.506   4
   8  10   4 1959.44 504.606   4
  -8  10  -4 959.907 322.870   4
   8  10   5 119.042 176.201   4
  -8  10  -5-317.013 187.679   4
   8  10   6 123.754 171.283   4
  -8  10  -6 165.337 151.991   4
  -8  10  -7 10645.6 965.704   4
   8  10   7 13040.1 1241.97   4
   8  10   8 2408.20 543.830   4
  -8  10  -8 2378.87 487.550   4
   8  10   9 538.216 276.782   4
   8  10  10 1349.96 444.613   4
   8  10  11 381.581 209.616   4
   8  10  12 1911.66 529.399   4
   8  10  13 1078.73 391.886   4
   8  10  14-47.3607 254.080   4
   8  10  15-271.863 216.013   4
   8  10  16-236.764 147.395   4
  -8  12  13 437.406 285.670   4
  -8  12  12 464.040 334.480   4
  -8  12  11 249.247 307.919   4
  -8  12  10 39.7896 149.787   4
  -8  12   9 2198.29 617.468   4
  -8  12   8 1153.76 439.293   4
   8  12  -7-196.676 215.407   4
  -8  12   7 657.579 354.409   4
   8  12  -6 385.973 224.550   4
  -8  12   6 202.996 205.531   4
   8  12  -5 2080.52 465.588   4
  -8  12   5 2318.06 562.061   4
   8  12  -4 3877.74 641.097   4
  -8  12   4 4962.25 801.808   4
   8  12  -3 240.216 172.913   4
  -8  12   3 27.7203 148.159   4
   8  12  -2 317.645 231.453   4
  -8  12   2 706.656 305.828   4
   8  12  -1 2865.28 597.087   4
  -8  12   1 1873.33 470.334   4
   8  12   0 1149.26 393.042   4
  -8  12   0 840.857 369.666   4
   8  12   1 607.886 289.403   4
  -8  12  -1 697.605 312.869   4
  -8  12  -2 1339.29 409.178   4
   8  12   2 1866.61 507.227   4
   8  12   3 139.092 199.748   4
  -8  12  -3 692.512 322.381   4
   8  12   4 580.512 266.461   4
  -8  12  -4 1431.75 395.651   4
   8  12   5 80.4379 234.548   4
  -8  12  -5 21.8388 201.485   4
   8  12   6-89.5826 189.872   4
  -8  12  -6-29.2881 124.788   4
  -8  12  -7 3988.54 645.832   4
   8  12   7 3866.29 734.154   4
   8  12   8 8239.39 1068.92   4
   8  12   9 234.242 260.668   4
   8  12  10 2065.94 545.519   4
   8  12  11 6798.29 1018.20   4
   8  12  12 613.576 349.187   4
  -8  14   8 2155.86 610.915   4
  -8  14   7 937.707 376.444   4
   8  14  -6 5392.93 800.636   4
  -8  14   6 4215.84 830.767   4
   8  14  -5 2315.86 517.520   4
  -8  14   5 2424.97 643.279   4
  -8  14   4 8688.13 1164.93   4
   8  14  -4 9091.78 1027.58   4
   8  14  -3 1172.76 394.644   4
  -8  14   3 1472.14 484.121   4
   8  14  -2 2646.88 590.895   4
  -8  14   2 2832.17 632.214   4
   8  14  -1 4311.96 745.538   4
  -8  14   1 1941.24 545.325   4
   8  14   0 618.161 341.892   4
  -8  14   0 388.117 323.166   4
   8  14   1 1016.95 371.377   4
  -8  14  -1 741.085 381.127   4
   8  14   2 1672.03 482.551   4
  -8  14  -2 1429.48 417.016   4
   8  14   3 3508.76 719.007   4
  -8  14  -3 2546.37 566.110   4
   8  14   4 551.414 302.802   4
  -8  14  -4 899.633 370.488   4
   8  14   5-46.7820 195.668   4
  -8  14  -5 696.301 381.990   4
   8  14   6-161.076 162.339   4
   8  14   7-13.8018 229.292   4
   8  16  -4 1637.38 496.037   4
   8  16  -3 135.386 183.602   4
   8  16  -2-56.6378 234.786   4
   8  16  -1 2207.67 597.587   4
  -8  16   1 2286.09 663.935   4
   8  16   0 974.331 460.577   4
  -8  16   0 1042.24 447.950   4
   8  16   1 4212.72 829.229   4
  -8  16  -1 3981.55 793.856   4
  -8  16  -2-2.25342 254.763   4
  -8  16  -3 156.739 195.879   4
  -8  16  -4 201.684 249.467   4
   9   1 -19 119.070 242.228   1
   9  -1 -19 601.617 373.608   1
   9  -1 -18 631.218 429.909   1
   9   1 -18 903.156 482.860   1
   9  -1 -17 690.918 424.086   1
   9   1 -17 491.255 395.160   1
   9   1 -16 3676.12 754.595   1
   9  -1 -16 2845.22 676.677   1
  -9   1  15 107.722 177.528   4
   9   1 -15-103.294 252.288   1
   9  -1 -15 37.3768 228.490   1
  -9  -1  14 426.313 176.974   4
   9   1 -14 676.316 417.365   1
   9  -1 -14 996.177 433.680   1
  -9   1  14 527.554 219.671   4
   9  -1 -13 810.788 307.713   1
  -9  -1  13 406.698 191.804   4
   9   1 -13-160.737 205.460   1
  -9   1  13 470.937 227.358   4
  -9   1  12 92708.2 2676.24   4
   9  -1 -12 90692.0 3028.03   1
   9   1 -12 92115.8 3101.88   1
  -9  -1  12 92988.5 2620.36   4
  -9   1  11 2526.62 458.117   4
  -9  -1  11 2001.89 383.569   4
   9  -1 -11 2566.57 488.188   1
   9   1 -11 2065.59 434.348   1
  -9   1  10 14667.3 1047.84   4
   9  -1 -10 15842.3 1154.61   1
   9   1 -10 15186.7 1169.91   1
  -9  -1  10 15731.4 1073.27   4
   9  -1  -9 11334.9 931.723   1
  -9   1   9 10842.1 895.871   4
   9   1  -9 11871.0 984.540   1
  -9  -1   9 10716.3 886.746   4
  -9   1   8 12045.5 943.003   4
   9   1  -8 11245.6 940.965   1
   9  -1  -8 12612.3 938.348   1
  -9  -1   8 10999.6 896.942   4
  -9   1   7 5387.15 621.369   4
   9  -1  -7 6163.16 638.795   1
  -9  -1   7 5733.77 665.946   4
   9  -1  -6 664.947 250.323   1
  -9  -1   6 738.285 232.096   4
  -9   1   6 774.774 283.313   4
  -9   1   6 1197.03 216.139   3
  -9   1   5 56503.4 2004.81   4
  -9   1   5 59029.5 1538.45   3
   9  -1  -5 57492.5 1656.09   1
  -9  -1   5 61126.6 2112.31   4
  -9   1   4 92249.9 2532.79   4
  -9   1   4 89295.1 1981.32   3
   9  -1  -4 91137.4 1918.41   1
   9  -1  -4 88330.6 1492.64   2
  -9  -1   4 85944.5 2524.61   4
  -9  -1   3 2396.30 423.253   4
  -9   1   3 2977.57 460.632   4
  -9  -1   3 2252.66 365.689   3
   9  -1  -3 2427.97 291.762   1
  -9   1   3 2402.20 350.345   3
   9  -1  -3 2660.49 281.521   2
  -9   1   2 14817.4 1023.41   4
   9  -1  -2 13867.1 666.544   2
  -9  -1   2 13811.4 903.788   3
   9  -1  -2 14357.0 624.334   1
  -9  -1   2 14850.7 1059.76   4
  -9   1   1 40018.1 1690.29   4
   9  -1  -1 40433.4 1196.70   2
  -9  -1   1 43191.2 1603.89   3
   9  -1  -1 42089.5 905.600   1
  -9  -1   1 43016.9 1816.55   4
   9  -1   0 20366.6 897.988   2
  -9  -1   0 22154.8 1177.86   3
  -9   1   0 19284.6 1183.01   4
   9  -1   0 19546.2 495.410   1
  -9  -1   0 20388.4 1251.38   4
  -9  -1  -1 4250.02 589.239   4
  -9   1  -1 4435.56 559.071   4
  -9  -1  -1 4837.01 573.128   3
  -9  -1  -2 33283.7 1623.85   4
  -9   1  -2 35072.3 1598.55   4
  -9   1  -3 548.451 230.560   4
  -9  -1  -3 88.1370 122.495   3
  -9  -1  -4 8936.32 833.374   3
  -9   1  -4 8551.55 754.167   2
  -9   1  -4 8562.96 808.030   4
  -9   1  -5 2736.69 461.103   4
  -9   1  -5 3045.09 490.381   2
  -9  -1  -5 2537.79 463.884   3
   9   1   6 9147.18 580.440   1
  -9  -1  -6 9774.76 911.198   3
  -9   1  -6 8364.82 822.180   2
  -9   1  -6 7934.33 795.617   4
  -9   1  -7 487.938 208.214   2
   9   1   7 384.649 146.680   1
  -9  -1  -7 398.167 186.188   3
  -9   1  -8 1914.99 424.247   2
  -9  -1  -8 2257.98 485.412   3
  -9   1  -9 727.577 254.954   2
  -9  -1  -9 1408.99 401.234   3
  -9   1 -10 2514.14 515.813   2
  -9  -1 -10 3067.36 583.623   3
  -9  -1 -11 6277.97 834.378   3
  -9   1 -11 6579.37 868.972   2
  -9   1 -12 9329.81 1082.74   2
  -9  -1 -12 8253.62 976.227   3
  -9   1 -13 714.175 321.475   2
  -9  -1 -13 61.8000 159.786   3
  -9   1 -14 108.006 206.342   2
  -9  -1 -14-42.0369 176.723   3
  -9   1 -15 1385.05 471.973   2
  -9  -1 -15 1689.27 453.351   3
  -9   1 -15 1745.69 471.402   3
  -9   1 -16 824.381 401.797   2
  -9  -1 -16 356.439 242.107   3
  -9   1 -16 522.391 295.704   3
  -9   1 -17 1378.54 486.584   2
  -9  -1 -17 660.039 349.443   3
  -9   1 -17 935.414 409.797   3
  -9   1 -18 395.999 267.225   2
  -9  -1 -18 359.066 283.111   3
  -9   1 -18 483.492 328.618   3
   9   3 -18 940.853 340.987   1
   9   3 -17 1082.78 474.954   1
   9   3 -16 841.620 391.310   1
  -9   3  15 1531.61 379.950   4
   9   3 -15 231.495 243.524   1
  -9   3  14 470.742 211.220   4
   9   3 -14 669.637 367.444   1
  -9   3  13 390.207 193.135   4
   9   3 -13 405.433 330.825   1
   9   3 -12 725.266 319.139   1
  -9   3  12 1552.94 375.699   4
   9  -3 -12 1165.07 377.010   1
   9  -3 -11 1136.87 313.285   1
  -9   3  11 1590.30 417.696   4
  -9   3  10 2780.91 487.093   4
   9  -3 -10 3796.25 588.583   1
  -9   3   9 12155.9 983.437   4
   9  -3  -9 10437.0 893.610   1
  -9  -3   9 10875.8 903.364   4
   9  -3  -8 2247.15 420.305   1
  -9   3   8 2126.40 414.761   4
  -9   3   8 1858.93 212.177   3
  -9  -3   8 1651.50 365.004   4
  -9   3   7 1892.17 397.096   4
  -9   3   7 1251.18 197.534   3
  -9  -3   7 1369.79 328.659   4
  -9   3   6 21509.4 1263.67   4
  -9   3   5 24604.6 1351.48   4
  -9   3   4 7573.77 743.654   4
  -9   3   3 34925.6 1585.37   4
  -9   3   2 42234.1 1731.04   4
  -9   3   1 85476.3 2464.05   4
  -9   3   0 8495.05 783.750   4
  -9  -3   0 8098.72 802.784   3
  -9   3   0 8327.78 588.066   2
  -9   3  -1 75219.2 2291.90   4
  -9  -3  -1 76157.2 2465.01   3
  -9   3  -1 72897.4 1852.67   2
  -9   3  -2 56891.6 1729.99   2
  -9   3  -2 53236.7 1940.63   4
  -9  -3  -2 54400.4 2123.85   3
  -9   3  -3 30774.6 1492.75   4
  -9   3  -3 28970.5 1306.68   2
  -9  -3  -3 32190.8 1655.40   3
  -9   3  -4 91421.2 2599.44   4
  -9   3  -4 93949.0 2439.53   2
  -9  -3  -4 91794.9 2844.01   3
  -9   3  -5 8472.74 801.870   4
  -9   3  -5 7647.92 734.574   2
  -9  -3  -5 7939.73 858.886   3
  -9   3  -6 999.921 291.512   4
  -9   3  -6 989.257 297.371   2
  -9  -3  -6 1003.75 327.591   3
  -9   3  -7 170.689 180.616   4
  -9   3  -7 240.984 201.677   2
  -9  -3  -7-174.801 202.388   3
  -9   3  -8 15805.3 1204.06   2
  -9  -3  -8 14815.4 1239.13   3
  -9   3  -8 15135.2 1090.93   4
  -9   3  -9 21612.4 1453.65   2
  -9  -3  -9 23229.8 1580.57   3
  -9   3  -9 22576.7 1343.84   4
  -9   3 -10 19652.3 1439.90   2
  -9  -3 -10 21377.6 1550.49   3
  -9   3 -11 10609.6 1104.79   2
  -9  -3 -11 12438.0 1214.63   3
  -9   3 -12 9345.69 1066.92   2
  -9  -3 -12 10299.7 1160.57   3
  -9   3 -13 7644.46 979.761   2
  -9  -3 -13 6754.55 947.475   3
  -9   3 -14 2131.73 555.922   2
  -9  -3 -14 2969.13 645.744   3
   9   3  15 336.591 216.429   4
  -9   3 -15 640.721 329.516   2
  -9  -3 -15 321.043 237.727   3
  -9   3 -16 894.051 380.909   2
  -9  -3 -16 240.097 225.091   3
  -9   3 -17 1984.06 595.499   2
  -9  -3 -17 1927.44 589.574   3
  -9   3 -18 1350.06 505.780   2
   9   5 -18-356.963 327.364   1
   9   5 -17-84.0724 331.818   1
  -9   5  16 1262.29 384.314   4
   9   5 -16 585.540 315.366   1
   9   5 -15 101.000 293.157   1
  -9   5  15 102.437 207.818   4
  -9   5  14 4413.01 679.805   4
  -9   5  13 869.079 306.003   4
  -9   5  12 5743.27 738.067   4
  -9   5  11 18041.2 1311.79   4
  -9   5  10 785.292 262.965   4
  -9   5   9 386.907 135.276   4
  -9   5   8 7968.19 842.176   4
  -9   5   7 15535.6 1150.03   4
  -9   5   6 221.055 213.879   4
  -9   5   5 827.657 265.017   4
  -9   5   4 2664.10 480.575   4
  -9   5   4 2836.63 364.018   1
  -9   5   3 3566.08 533.503   4
  -9   5   3 3835.88 394.475   1
  -9   5   3 3880.77 288.770   2
  -9   5   2 4271.25 347.764   2
  -9   5   2 3829.08 559.383   4
  -9   5   2 4506.64 389.060   1
  -9   5   1 3295.46 348.131   2
  -9   5   1 3210.38 483.663   4
  -9   5   1 3448.87 302.074   1
  -9   5   0 1176.53 156.815   1
  -9   5   0 1069.77 281.049   4
  -9   5   0 930.071 203.552   2
  -9   5  -1-13.2750 140.131   4
  -9   5  -1 17.6469 75.4429   2
  -9   5  -1-6.72259 34.7143   1
  -9   5  -2 1896.21 404.843   4
  -9   5  -2 1619.72 126.468   1
  -9   5  -2 1578.93 293.278   2
  -9   5  -3 1930.27 397.747   4
  -9   5  -4 8922.52 818.074   4
  -9   5  -4 6396.92 286.816   1
  -9   5  -5 976.390 317.894   4
  -9   5  -5 1172.88 154.969   1
  -9   5  -6 3656.19 299.670   1
  -9   5  -6 3642.42 532.661   4
  -9   5  -7 4648.21 380.357   1
  -9   5  -7 6187.52 704.716   4
  -9   5  -7 6913.93 779.518   2
  -9   5  -8 21466.3 1431.10   2
  -9   5  -8 20044.9 1264.08   4
  -9   5  -9 14147.7 1197.92   2
  -9   5  -9 13505.6 1055.01   4
  -9   5 -10 12941.5 814.463   1
  -9   5 -10 14609.8 1086.66   4
  -9   5 -11 54825.5 2530.42   2
  -9   5 -11 35404.1 1696.01   4
  -9   5 -12 1487.73 465.846   2
   9   5  13 358.408 241.282   4
  -9   5 -13-242.806 265.006   2
   9   5  14 1300.24 372.205   4
  -9   5 -14 1551.88 498.607   2
   9   5  15 118.646 128.390   4
  -9   5 -15 199.020 338.727   2
   9   5  16 325.693 201.653   4
  -9   5 -16 421.530 289.199   2
  -9   5 -17-96.8759 170.725   2
  -9   7  17 203.125 191.875   4
  -9   7  16 2426.38 597.182   4
  -9   7  15 2692.43 571.123   4
  -9   7  14 650.558 296.561   4
  -9   7  13 2805.27 591.181   4
  -9   7  12 759.244 323.857   4
  -9   7  11 9224.35 1005.10   4
  -9   7  10 3403.48 612.139   4
  -9   7   9 10333.6 1043.28   4
  -9   7   8 13408.0 1172.42   4
  -9   7   7 11382.6 1077.71   4
  -9   7   6 2411.89 517.506   4
  -9   7   5 3487.00 592.514   4
  -9   7   4 4486.46 309.936   2
  -9   7   4 4131.29 615.670   4
  -9   7   3 15733.8 1205.16   4
  -9   7   2 1613.10 391.387   4
  -9   7   2 1955.87 302.152   1
  -9   7   1 225.700 162.811   4
  -9   7   0 820.058 279.301   4
  -9   7  -1 9922.88 907.029   4
  -9   7  -2 18218.0 1224.15   4
  -9   7  -3 311.439 175.929   4
  -9   7  -4-168.474 171.255   4
  -9   7  -5 9503.93 893.651   4
  -9   7  -6 34535.7 1668.36   4
  -9   7  -7-27.8272 138.558   4
  -9   7  -8 3246.01 530.379   4
  -9   7  -9 6114.94 708.540   4
  -9   7 -10 132.967 171.295   4
   9   7  10 581.151 321.858   4
   9   7  11 955.022 356.314   4
   9   7  12 5773.76 815.266   4
   9   7  13 250.448 186.023   4
  -9   7 -13 283.664 142.472   2
   9   7  14 39.8925 163.869   4
  -9   7 -14 275.244 333.032   2
   9   7  15 183.064 225.975   4
  -9   7 -15 25.9763 261.456   2
   9   7  16 3277.32 633.227   4
  -9   7 -16 3441.17 793.295   2
  -9   9  17 933.823 386.287   4
  -9   9  16-225.032 277.520   4
  -9   9  15 77.4140 242.414   4
  -9   9  14 115.366 232.119   4
  -9   9  13 14.5620 188.414   4
  -9   9  12 6575.41 946.598   4
  -9   9  11 896.177 361.988   4
  -9   9  10 530.534 312.033   4
  -9   9   9 1173.23 388.767   4
  -9   9   8 481.047 283.217   4
  -9   9   7 1215.13 357.252   4
  -9   9   6 5793.56 806.317   4
  -9   9   5 8323.32 973.932   4
  -9   9   4 2871.71 551.446   4
  -9   9   3 6636.33 865.502   4
  -9   9   2 4230.50 682.009   4
  -9   9   1 43019.2 2073.23   4
  -9   9   0 4607.90 699.040   4
  -9   9  -1 445.272 275.342   4
  -9   9  -2 1153.58 338.634   4
  -9   9  -3-253.913 220.804   4
  -9   9  -4 5891.46 756.579   4
  -9   9  -5 5663.38 722.095   4
  -9   9  -6 248.628 193.469   4
  -9   9  -7 13687.8 1116.09   4
   9   9   7 13418.1 1227.24   4
   9   9   8 201.695 219.024   4
  -9   9  -8-47.1849 161.521   4
  -9   9  -9 553.799 278.482   4
   9   9   9 583.815 337.281   4
   9   9  10 2906.21 600.251   4
   9   9  11 611.605 332.465   4
   9   9  12 4036.75 726.192   4
   9   9  13 1092.91 419.528   4
   9   9  14 227.679 144.872   4
   9   9  15 200.308 273.961   4
   9   9  16 2594.86 594.788   4
   9   9  17 242.955 262.608   4
  -9  11  14 2260.69 567.553   4
  -9  11  13 521.468 305.173   4
  -9  11  12 1496.50 480.882   4
  -9  11  11 130.824 218.243   4
  -9  11  10 1842.00 539.938   4
  -9  11   9 2765.86 609.051   4
   9  11  -8 993.523 329.962   4
  -9  11   8 1120.84 420.275   4
   9  11  -7 330.363 184.958   4
  -9  11   7 411.109 303.276   4
  -9  11   6 8099.02 1026.81   4
   9  11  -6 4612.80 662.411   4
   9  11  -5 1229.43 359.032   4
  -9  11   5 490.449 297.365   4
   9  11  -4 4233.50 674.121   4
  -9  11   4 3015.48 611.092   4
   9  11  -3-129.588 153.899   4
  -9  11   3-301.967 304.065   4
   9  11  -2 576.429 280.138   4
  -9  11   2 110.458 207.497   4
   9  11  -1 869.886 332.653   4
  -9  11   1 672.689 291.087   4
   9  11   0 939.189 341.591   4
  -9  11   0 1213.47 422.731   4
   9  11   1 2111.75 529.980   4
  -9  11  -1 2611.51 562.298   4
   9  11   2 1237.80 407.353   4
  -9  11  -2 2056.13 477.440   4
   9  11   3 963.448 378.043   4
  -9  11  -3 1137.59 400.347   4
   9  11   4 21.9606 192.422   4
  -9  11  -4 339.073 223.898   4
   9  11   5 108.174 300.101   4
  -9  11  -5-91.4332 119.747   4
   9  11   6 1598.38 448.828   4
  -9  11  -6 2940.09 556.413   4
   9  11   7 60.7076 188.665   4
  -9  11  -7-53.7223 199.396   4
   9  11   8 952.546 351.364   4
   9  11   9 1465.07 485.315   4
   9  11  10 693.233 323.399   4
   9  11  11 928.156 411.096   4
   9  11  12 3744.01 759.199   4
   9  11  13 525.627 328.970   4
  -9  13  10 1340.65 538.765   4
  -9  13   9 1189.07 481.215   4
  -9  13   8 4142.42 821.329   4
  -9  13   7 442.048 325.367   4
   9  13  -6 207.319 198.894   4
  -9  13   6 617.031 403.589   4
   9  13  -5 1428.32 428.971   4
  -9  13   5 1833.21 580.845   4
   9  13  -4 1278.44 403.747   4
  -9  13   4 1483.17 493.895   4
   9  13  -3 149.270 212.126   4
  -9  13   3-165.912 270.124   4
  -9  13   2 7247.24 1018.91   4
   9  13  -2 7548.65 957.449   4
   9  13  -1-130.345 228.229   4
  -9  13   1 96.7719 214.331   4
  -9  13   0 14116.5 1394.18   4
   9  13   0 11487.8 1217.31   4
  -9  13  -1 14033.9 1366.01   4
   9  13   1 14860.9 1407.09   4
   9  13   2 839.674 385.054   4
  -9  13  -2 1402.15 469.862   4
   9  13   3-302.742 247.259   4
  -9  13  -3-136.952 154.065   4
   9  13   4 1022.72 426.647   4
  -9  13  -4 899.790 355.656   4
   9  13   5 3002.41 643.312   4
  -9  13  -5 3072.04 630.559   4
   9  13   6 958.427 392.697   4
  -9  13  -6 173.806 170.152   4
   9  13   7 1595.61 535.517   4
   9  13   8 1151.74 457.682   4
   9  13   9-174.869 209.086   4
   9  15  -5-231.997 240.065   4
   9  15  -4 944.283 408.889   4
   9  15  -3 965.863 411.395   4
  -9  15   3 254.909 214.337   4
   9  15  -2 4626.36 821.919   4
  -9  15   2 4166.68 825.918   4
   9  15  -1 324.695 333.712   4
  -9  15   1-144.862 312.717   4
   9  15   0 4671.18 835.528   4
  -9  15   0 3865.63 781.298   4
   9  15   1 582.139 337.887   4
  -9  15  -1 584.262 343.333   4
   9  15   2 136.514 216.037   4
  -9  15  -2 283.880 156.185   4
   9  15   3 1072.22 444.797   4
  -9  15  -3 619.994 326.866   4
  -9  15  -4 317.848 297.041   4
  10   0 -18 270.909 206.933   1
  10   0 -17-493.382 218.104   1
  10   0 -16 907.784 459.247   1
  10   0 -15 344.893 323.101   1
 -10   0  14 673.107 263.946   4
  10   0 -14 918.008 392.559   1
 -10   0  13 526.678 252.486   4
  10   0 -13 321.197 298.691   1
 -10   0  12 1393.28 370.687   4
  10   0 -12 1671.15 506.700   1
  10   0 -11-161.427 199.727   1
 -10   0  11-7.48376 159.643   4
 -10   0  10 536.685 257.155   4
  10   0 -10 631.175 204.075   1
 -10   0   9 37.2968 166.308   4
  10   0  -9-11.3523 195.434   1
 -10   0   8 4279.37 607.220   4
  10   0  -8 4327.64 555.090   1
 -10   0   7 260.772 209.590   4
  10   0  -7 149.627 148.048   1
 -10   0   6 74417.0 2443.58   4
  10   0  -6 73717.7 2116.24   1
 -10   0   5 104.861 221.513   4
  10   0  -5 49.4371 130.598   1
 -10   0   5 135.910 190.062   3
 -10   0   4 22600.1 1348.48   4
 -10   0   4 23313.4 1140.35   3
  10   0  -4 22253.9 1015.43   1
 -10   0   3-49.2806 178.728   4
 -10   0   3 54.7600 90.4226   3
 -10   0   2 12868.7 882.356   3
  10   0  -2 12644.6 737.924   2
 -10   0   2 12978.4 1032.27   4
 -10   0   1 3.15674 122.607   4
 -10   0   1 38.3436 102.508   3
 -10   0   0 25381.0 1312.51   3
 -10   0   0 26888.0 1503.08   4
 -10   0  -1 255.783 206.069   4
 -10   0  -1-144.291 106.446   3
 -10   0  -2 10512.5 877.810   3
 -10   0  -2 11909.2 1017.96   4
 -10   0  -3 166.753 221.478   4
 -10   0  -3-134.117 199.069   3
  10   0   4 161313. 1735.31   1
 -10   0  -4 158728. 3634.30   3
 -10   0  -4 164401. 3801.85   4
  10   0   5-63.7474 81.5029   1
  10   0   6 45540.3 1158.51   1
  10   0   7-4.59612 92.4733   1
  10   0   8 14702.4 799.217   1
 -10   0  -9-28.8192 143.115   3
 -10   0 -10 42793.7 2195.30   3
 -10   0 -10 44266.6 2260.42   2
 -10   0 -11 115.898 187.885   3
 -10   0 -11-331.047 276.443   2
 -10   0 -12 303.799 230.265   3
 -10   0 -12 163.672 168.893   2
 -10   0 -13-239.424 170.361   3
 -10   0 -13 467.329 326.361   2
 -10   0 -14 6182.47 915.451   3
 -10   0 -14 5362.60 899.101   2
 -10   0 -15 158.282 192.997   3
 -10   0 -16 2234.29 594.382   3
 -10   0 -17 236.854 200.875   3
 -10   0 -18 794.896 255.488   3
  10   2 -18 405.149 402.324   1
  10   2 -17 1571.22 565.079   1
  10  -2 -17 774.375 434.826   1
  10   2 -16 1264.71 448.340   1
  10  -2 -16 1883.48 556.348   1
  10  -2 -15 1005.51 441.833   1
 -10   2  15 570.876 272.980   4
  10   2 -15 469.963 302.633   1
 -10   2  14 1010.74 293.669   4
  10  -2 -14 1381.64 417.502   1
  10   2 -14 1514.19 469.959   1
 -10   2  13 31008.6 1673.73   4
  10  -2 -13 29050.7 1778.27   1
  10   2 -13 29296.2 1878.37   1
 -10  -2  13 29515.3 1558.67   4
 -10   2  12 6873.93 798.384   4
  10   2 -12 6664.69 863.098   1
  10  -2 -12 7316.41 871.609   1
 -10  -2  12 6883.44 750.114   4
 -10  -2  11 173.866 113.240   4
 -10   2  11 787.117 301.095   4
  10   2 -11 26.0718 299.280   1
  10  -2 -11 373.273 305.840   1
 -10  -2  10 813.073 308.693   4
 -10   2  10 428.255 224.962   4
  10   2 -10 363.860 158.422   1
  10  -2 -10 733.925 255.517   1
 -10  -2   9 590.691 274.521   4
 -10   2   9 250.425 192.374   4
  10  -2  -9 388.631 206.455   1
 -10  -2   8 197.387 180.946   4
  10  -2  -8 678.778 240.637   1
 -10   2   8 159.519 137.326   4
 -10   2   7 15083.0 1116.38   4
  10  -2  -7 16317.5 1001.48   1
 -10   2   7 17152.0 796.375   3
 -10  -2   7 15993.2 1172.72   4
 -10   2   6 6361.10 722.451   4
  10  -2  -6 6409.75 596.077   1
 -10   2   6 6550.93 525.992   3
 -10  -2   6 6040.69 718.686   4
 -10   2   5 54858.5 2104.97   4
  10  -2  -5 60547.2 1677.17   1
 -10   2   5 58291.7 1639.25   3
 -10  -2   5 57014.9 2203.41   4
 -10  -2   4 2421.37 466.346   4
 -10   2   4 2576.38 476.991   4
  10  -2  -4 2839.98 339.383   1
 -10   2   3 17642.7 1177.26   4
  10  -2  -3 18331.2 756.321   1
 -10  -2   3 18912.1 1269.00   4
 -10   2   2 6529.40 733.734   4
  10  -2  -2 6852.16 394.584   1
 -10  -2   2 7046.92 717.747   3
 -10  -2   2 6887.46 780.053   4
 -10  -2   1 463.974 267.659   4
 -10   2   1 401.967 228.333   4
 -10  -2   1 58.8884 137.890   3
 -10   2   0 1067.29 310.126   4
 -10  -2   0 599.999 232.844   3
 -10   2  -1 12405.9 1007.70   4
 -10  -2  -1 12328.5 992.538   3
 -10   2  -2 12490.6 1009.76   4
 -10  -2  -2 12729.1 1017.02   3
 -10   2  -3 3948.19 502.842   2
 -10   2  -3 4129.74 599.301   4
 -10  -2  -3 3846.38 587.834   3
 -10   2  -4 118.506 125.069   4
 -10   2  -4 34.4845 141.968   2
 -10  -2  -4 254.184 200.258   3
 -10  -2  -5 26402.6 1556.60   3
 -10   2  -5 28181.5 1492.07   2
 -10   2  -5 25405.9 1486.43   4
 -10   2  -6 2376.15 463.619   4
 -10   2  -6 3785.69 577.122   2
 -10  -2  -6 3618.72 585.955   3
 -10   2  -7 79.0246 143.963   4
 -10   2  -7 46.3437 140.842   2
 -10  -2  -7 253.933 195.250   3
 -10   2  -8 614.499 285.191   2
 -10  -2  -8 212.523 171.902   3
 -10   2  -9 3202.23 574.588   2
 -10  -2  -9 2811.92 573.516   3
 -10   2 -10 640.265 315.278   2
 -10  -2 -10 1182.38 394.101   3
 -10  -2 -11 37071.3 2122.49   3
 -10   2 -11 36803.6 2112.47   2
 -10   2 -12 3917.39 728.733   2
 -10  -2 -12 2978.40 623.027   3
 -10  -2 -13 13208.0 1345.00   3
 -10   2 -13 14613.3 1428.91   2
 -10   2 -14 209.754 308.781   2
 -10  -2 -14 592.307 266.236   3
 -10   2 -15 1395.30 450.855   2
 -10  -2 -15 2417.53 606.318   3
 -10   2 -16 166.135 321.620   2
 -10  -2 -16-244.475 231.223   3
 -10   2 -17 806.447 430.439   2
 -10  -2 -17 1010.31 383.099   3
 -10   2 -17 1288.17 484.894   3
 -10  -2 -18-60.6158 267.755   3
 -10   2 -18 114.040 310.645   3
 -10   2 -19 1058.99 450.026   3
  10   4 -18 142.171 342.322   1
  10   4 -17 1114.38 479.867   1
 -10   4  16-80.8552 174.031   4
  10   4 -16-23.7591 213.101   1
 -10   4  15 904.230 336.131   4
  10   4 -15 576.912 272.911   1
 -10   4  14 156.585 168.878   4
  10   4 -14-239.203 277.853   1
 -10   4  13-68.5521 142.682   4
  10   4 -13-57.2504 157.659   1
 -10   4  12 161.073 229.381   4
 -10   4  11 1449.10 376.317   4
 -10   4  10 5201.25 705.716   4
 -10   4   9 1282.56 345.120   4
 -10   4   9 1002.11 154.755   3
 -10   4   8 2747.19 516.749   4
 -10   4   8 2684.01 296.156   3
 -10   4   7 37629.4 1835.79   4
 -10   4   6 25469.3 1494.03   4
 -10   4   5 25036.4 1463.17   4
 -10   4   4 21705.1 1367.87   4
 -10   4   3 1380.73 334.326   4
 -10   4   2 3300.97 532.860   4
 -10   4   1 5432.18 668.780   4
 -10   4   1 5525.80 462.295   2
 -10   4   0 16488.1 1146.09   4
 -10   4   0 14562.6 816.325   2
 -10   4  -1 1362.92 322.638   4
 -10   4  -1 1430.53 285.964   2
 -10   4  -2 1330.83 344.014   4
 -10   4  -2 1863.26 310.636   2
 -10   4  -3 193.408 230.196   4
 -10  -4  -3 55.7866 176.619   3
 -10   4  -3 172.832 174.572   2
 -10   4  -4 56772.4 2164.91   4
 -10   4  -4 59128.3 2029.24   2
 -10  -4  -4 59512.9 2505.58   3
 -10   4  -5 630.070 266.502   4
 -10  -4  -5 225.059 179.313   3
 -10   4  -6 802.948 293.193   4
 -10   4  -6 1556.74 370.315   2
 -10  -4  -6 1115.87 410.771   3
 -10   4  -7 773.482 278.421   4
 -10   4  -7 745.076 284.465   2
 -10  -4  -7 991.267 351.704   3
 -10   4  -8 4445.54 640.373   4
 -10   4  -8 3988.67 638.123   2
 -10  -4  -8 4667.77 761.011   3
 -10   4  -9-21.3800 139.345   4
 -10  -4  -9-205.353 235.485   3
 -10   4 -10 4105.53 698.789   2
 -10   4 -10 4950.33 685.601   4
 -10  -4 -10 4264.30 775.343   3
 -10   4 -11 4236.34 742.968   2
 -10  -4 -11 4812.05 839.233   3
 -10   4 -12 9046.17 1092.88   2
 -10  -4 -12 8256.35 1075.30   3
 -10   4 -13 1484.69 483.910   2
 -10  -4 -13 1607.67 496.616   3
 -10   4 -14 403.678 272.314   2
 -10  -4 -14-44.6346 244.065   3
  10   4  15-199.940 178.430   4
 -10   4 -15-160.429 275.284   2
 -10  -4 -15 233.821 194.044   3
 -10   4 -16 2324.38 607.365   2
 -10  -4 -16 2687.71 684.399   3
 -10  -4 -17-186.269 377.271   3
 -10   4 -17 642.660 357.999   2
  10   6 -17 421.238 343.416   1
  10   6 -16 900.207 442.919   1
 -10   6  16 670.039 306.467   4
 -10   6  15 174.911 158.140   4
 -10   6  14 218.807 184.115   4
 -10   6  13 466.014 282.052   4
 -10   6  12 5483.99 802.783   4
 -10   6  11 0.77236 162.690   4
 -10   6  10-200.701 210.045   4
 -10   6   9 917.173 313.719   4
 -10   6   8 216.183 196.720   4
 -10   6   7 1573.04 406.384   4
 -10   6   6 20036.5 1395.43   4
 -10   6   5 2162.37 467.238   4
 -10   6   4 2515.99 492.725   4
 -10   6   3 932.255 160.157   2
 -10   6   3 1041.55 318.360   4
 -10   6   3 745.735 182.907   1
 -10   6   2 500.724 147.548   2
 -10   6   2 261.683 211.803   4
 -10   6   2 391.259 124.436   1
 -10   6   1 30797.8 1141.01   2
 -10   6   1 34020.8 1730.43   4
 -10   6   1 30832.9 952.130   1
 -10   6   0 75.2319 62.0122   1
 -10   6   0 143.435 168.430   4
 -10   6   0 136.288 70.1818   2
 -10   6  -1 10218.1 427.960   1
 -10   6  -1 11571.5 996.821   4
 -10   6  -1 10401.7 759.235   2
 -10   6  -2 14630.9 1115.69   4
 -10   6  -2 15028.4 968.257   2
 -10   6  -3 808.941 275.351   4
 -10   6  -3 617.746 178.555   2
 -10   6  -4 19551.3 1310.69   4
 -10   6  -5 21851.1 1389.52   4
 -10   6  -6 14398.3 1123.83   4
 -10   6  -6 16311.9 1227.88   2
 -10   6  -7 2312.76 476.588   4
 -10   6  -7 1941.23 441.157   2
 -10   6  -8 11.5378 152.237   4
 -10   6  -8 24.2304 118.311   2
 -10   6  -9 4520.60 655.278   4
 -10   6  -9 4939.18 734.437   2
 -10   6 -10 14037.9 1291.54   2
 -10   6 -10 14984.4 1175.94   4
 -10   6 -11 2279.05 526.131   2
 -10   6 -12 153.579 240.978   2
  10   6  13 1024.12 360.140   4
 -10   6 -13 1225.32 440.847   2
  10   6  14 715.193 311.637   4
 -10   6 -14 141.614 195.688   2
  10   6  15 696.018 302.543   4
 -10   6 -15 745.477 365.549   2
  10   6  16 275.692 174.128   4
 -10   6 -16 610.404 385.869   2
 -10   8  17-747.394 346.776   4
 -10   8  16 1158.45 405.182   4
 -10   8  15 9.92753 166.299   4
 -10   8  14 385.536 206.843   4
 -10   8  13 1311.56 467.320   4
 -10   8  12 448.285 311.505   4
 -10   8  11 2795.31 624.576   4
 -10   8  10 1263.75 387.665   4
 -10   8   9 2719.68 605.201   4
 -10   8   8 238.687 256.844   4
 -10   8   7 2961.60 609.812   4
 -10   8   6 1195.29 408.937   4
 -10   8   5 8743.92 988.710   4
 -10   8   4 15255.5 625.794   2
 -10   8   4 13647.1 1214.43   4
 -10   8   3 7400.23 881.791   4
 -10   8   2 16498.4 1314.90   4
 -10   8   1 48179.8 2203.84   4
 -10   8   0 9974.30 985.272   4
 -10   8  -1 3946.15 613.717   4
 -10   8  -2 10947.3 1025.63   4
 -10   8  -3-5.35083 155.787   4
 -10   8  -4 16625.2 1253.45   4
 -10   8  -5 12672.7 1096.77   4
 -10   8  -6 2782.12 529.039   4
 -10   8  -7 4026.48 628.445   4
 -10   8  -8 21661.8 1433.29   4
 -10   8  -9 1909.61 431.039   4
  10   8  10 6295.57 883.095   4
  10   8  11 657.120 301.481   4
  10   8  12 181.958 195.674   4
  10   8  13 53.4076 145.457   4
 -10   8 -13-283.607 268.027   2
  10   8  14 4137.71 725.946   4
 -10   8 -14 3251.97 731.541   2
  10   8  15 2912.60 623.458   4
 -10   8 -15 3371.89 770.775   2
  10   8  16 136.988 166.148   4
 -10  10  15 123.518 258.348   4
 -10  10  14 287.591 264.174   4
 -10  10  13 1074.54 458.537   4
 -10  10  12 1509.26 514.221   4
 -10  10  11 489.354 303.895   4
 -10  10  10 3393.03 685.359   4
 -10  10   9-124.136 167.852   4
 -10  10   8 596.965 359.621   4
 -10  10   7 2480.53 588.967   4
 -10  10   6 57.6647 167.094   4
 -10  10   5 881.869 410.893   4
 -10  10   4 7618.74 975.590   4
 -10  10   3 9.72650 170.542   4
 -10  10   2 5062.64 770.366   4
 -10  10   1 16896.9 1391.33   4
 -10  10   0 1954.56 487.465   4
 -10  10  -1 727.973 316.140   4
 -10  10  -2 1960.69 490.602   4
 -10  10  -3 13893.5 1222.94   4
 -10  10  -4 38.9572 171.881   4
  10  10   5 528.980 321.802   4
 -10  10  -5 1391.37 420.426   4
  10  10   6 345.314 261.286   4
 -10  10  -6 348.422 154.509   4
  10  10   7 263.365 184.384   4
 -10  10  -7 1289.56 389.430   4
 -10  10  -8 7040.80 863.679   4
  10  10   8 7898.16 1027.20   4
  10  10   9 5423.45 860.508   4
  10  10  10 1759.55 493.738   4
  10  10  11 148.044 244.299   4
  10  10  12 2015.86 566.123   4
  10  10  13 294.615 293.543   4
  10  10  14 7083.79 1016.74   4
 -10  12  11 1972.36 631.086   4
 -10  12  10 1133.93 509.079   4
 -10  12   9 530.134 327.741   4
 -10  12   8 234.473 238.897   4
  10  12  -7 2286.15 494.349   4
 -10  12   7 3056.66 672.151   4
  10  12  -6 2976.28 609.489   4
 -10  12   6 1943.60 545.064   4
  10  12  -5-63.2402 226.159   4
 -10  12   5 858.309 413.103   4
  10  12  -4 137.079 164.959   4
 -10  12   4 260.124 174.749   4
  10  12  -3 100.993 118.540   4
 -10  12   3 439.705 349.268   4
  10  12  -2-169.450 205.225   4
 -10  12   2 263.862 243.076   4
 -10  12   1 13314.7 1333.41   4
  10  12  -1 13516.9 1298.06   4
  10  12   0 695.794 319.340   4
 -10  12   0 1995.79 596.268   4
 -10  12  -1 6396.86 922.431   4
  10  12   1 4818.33 784.866   4
  10  12   2 99.2549 236.964   4
 -10  12  -2 201.353 254.701   4
  10  12   3 300.415 221.694   4
 -10  12  -3-185.313 136.873   4
  10  12   4 1267.74 463.481   4
 -10  12  -4 1780.11 452.896   4
  10  12   5 1099.96 414.117   4
 -10  12  -5 2179.21 542.940   4
  10  12   6 2238.42 590.272   4
 -10  12  -6 3980.43 707.778   4
  10  12   7 1285.39 442.484   4
  10  12   8 1894.18 579.200   4
  10  12   9 4759.00 860.550   4
  10  12  10 9.37105 238.846   4
  10  14  -5 1154.13 414.400   4
 -10  14   5 1654.74 529.485   4
  10  14  -4 3608.46 701.632   4
 -10  14   4 3139.41 753.327   4
  10  14  -3 223.301 245.753   4
 -10  14   3-211.114 235.152   4
  10  14  -2 192.352 225.427   4
 -10  14   2 338.765 172.767   4
  10  14  -1-50.8629 148.227   4
 -10  14   1-108.750 166.530   4
  10  14   0 4973.88 873.922   4
 -10  14   0 4316.79 821.420   4
  10  14   1 220.753 210.995   4
 -10  14  -1 1070.34 375.760   4
  10  14   2 951.264 446.865   4
 -10  14  -2 1139.15 447.187   4
  10  14   3 1267.64 446.386   4
 -10  14  -3 2522.54 628.902   4
  10  14   4 227.404 247.815   4
 -10  14  -4-13.1621 186.910   4
  10  14   5 1492.58 518.872   4
 -10  14  -5 1280.55 439.543   4
  10  16  -4 383.366 296.613   4
  10  16  -3 2113.85 530.993   4
 -10  16  -3 1290.79 442.175   4
  11  -1 -18 955.158 436.903   1
  11   1 -18 686.205 369.503   1
  11  -1 -17 291.281 240.484   1
  11   1 -17 662.024 338.321   1
  11   1 -16 720.238 419.220   1
  11  -1 -16 261.429 243.694   1
  11   1 -15 1555.43 520.104   1
  11  -1 -15 1851.54 556.760   1
 -11  -1  14 29.6383 141.482   4
  11   1 -14-177.483 270.304   1
 -11   1  14 197.519 153.435   4
  11  -1 -14 337.714 188.427   1
 -11   1  13 19902.1 1398.39   4
  11  -1 -13 22077.5 1570.99   1
  11   1 -13 18928.1 1487.63   1
 -11  -1  13 19653.9 1367.55   4
 -11   1  12 18696.8 1330.54   4
  11  -1 -12 18609.8 1412.93   1
  11   1 -12 17834.6 1402.07   1
 -11  -1  12 18666.3 1341.45   4
 -11   1  11 61443.3 2414.35   4
  11  -1 -11 55714.0 2314.35   1
  11   1 -11 51662.2 2295.53   1
 -11  -1  11 57579.2 2317.93   4
 -11   1  10 25761.1 1555.08   4
  11  -1 -10 23923.5 1461.36   1
  11   1 -10 23514.8 1482.55   1
 -11  -1  10 24600.3 1518.73   4
 -11   1   9 8772.26 905.100   4
  11  -1  -9 8594.77 842.135   1
  11   1  -9 7595.82 816.673   1
 -11  -1   9 8022.44 870.181   4
 -11  -1   8 3153.93 543.840   4
 -11   1   8 3999.92 617.668   4
  11  -1  -8 3760.66 536.543   1
  11   1  -8 3918.02 558.801   1
 -11  -1   7 1385.26 384.026   4
 -11   1   7 1731.49 420.406   4
  11  -1  -7 1992.47 399.268   1
  11   1  -7 1779.20 341.461   1
 -11   1   6 9368.18 917.884   4
 -11   1   6 9176.48 687.052   3
  11  -1  -6 8448.34 471.518   2
  11  -1  -6 8769.77 713.256   1
 -11  -1   6 9015.59 916.936   4
 -11  -1   5 4054.30 624.598   4
 -11   1   5 4748.95 665.221   4
 -11   1   5 4251.80 489.832   3
  11  -1  -5 4460.07 477.554   1
  11  -1  -5 4114.69 348.779   2
 -11   1   4 44849.7 1994.12   4
  11  -1  -4 42311.9 1176.56   2
 -11  -1   4 44441.9 1767.41   3
 -11   1   4 41440.7 1571.43   3
  11  -1  -4 44471.3 1382.84   1
 -11  -1   4 46817.0 2087.96   4
  11  -1  -3 359.885 140.054   1
 -11  -1   3 240.605 218.166   4
 -11   1   3 90.1570 182.572   4
  11  -1  -3 296.087 114.470   2
 -11  -1   3 458.636 217.354   3
 -11   1   3 65.5211 105.789   3
 -11  -1   2 1616.78 404.829   4
 -11   1   2 1618.13 413.708   4
  11  -1  -2 1391.20 237.973   2
 -11  -1   2 1694.71 363.930   3
 -11   1   2 1303.04 293.345   3
  11  -1  -2 1813.51 234.126   1
 -11   1   1 24559.6 1488.27   4
 -11  -1   1 23497.1 1331.63   3
 -11   1   1 24444.6 1298.43   3
  11  -1  -1 24889.6 724.397   1
 -11  -1   1 23923.5 1512.02   4
  11  -1   0 4685.79 250.354   1
 -11  -1   0 4843.62 674.749   4
 -11   1   0 3647.43 560.222   4
 -11  -1   0 4619.55 611.333   3
 -11  -1  -1 737.464 262.224   4
 -11   1  -1 374.827 237.173   4
 -11  -1  -1 853.043 265.878   3
 -11  -1  -2 7295.49 790.023   3
 -11  -1  -2 7782.67 888.900   4
 -11   1  -2 7295.72 829.105   4
 -11  -1  -3 25004.9 1485.48   3
 -11   1  -3 25081.4 1548.67   4
 -11  -1  -4 5838.13 743.411   3
 -11   1  -4 6238.08 789.664   4
  11   1   5 7370.10 480.490   1
 -11  -1  -5 8412.57 906.857   3
 -11   1  -5 7179.44 838.644   4
 -11   1  -6 2734.25 524.488   4
  11   1   6 2490.23 309.012   1
 -11  -1  -6 2046.69 468.057   3
  11   1   7 618.747 157.171   1
 -11  -1  -7 427.039 316.500   3
 -11   1  -7 519.592 243.664   2
 -11  -1  -8 2820.29 575.055   3
 -11   1  -8 3663.15 646.416   2
 -11   1  -9 196.169 185.701   2
 -11  -1  -9 451.993 296.178   3
 -11   1 -10 2771.59 602.177   2
 -11  -1 -10 2455.84 579.322   3
 -11   1 -11 6720.02 926.555   2
 -11  -1 -11 7575.62 992.092   3
 -11   1 -12 2813.25 623.716   2
 -11  -1 -12 2397.56 571.017   3
 -11   1 -13 2603.51 620.135   2
 -11  -1 -13 1688.45 513.161   3
 -11   1 -13 1994.62 544.627   3
 -11   1 -14-3.85471 269.989   2
 -11  -1 -14-85.9956 194.600   3
 -11   1 -14 274.793 314.613   3
 -11   1 -15 1914.98 611.052   2
 -11  -1 -15 1212.79 467.516   3
 -11   1 -15 1316.57 469.947   3
 -11  -1 -16-328.605 264.759   3
 -11   1 -16-150.644 210.714   3
 -11   1 -16 204.720 243.429   2
 -11  -1 -17 541.015 374.704   3
 -11   1 -17 828.068 391.196   3
 -11   1 -17 325.891 300.198   2
 -11  -1 -18 145.819 220.697   3
 -11   1 -18 428.982 307.913   3
 -11   1 -19 1743.81 594.665   3
  11   3 -17 890.094 362.869   1
  11   3 -16 169.166 260.944   1
 -11   3  15 498.076 270.162   4
  11   3 -15 1.53317 260.585   1
 -11   3  14-213.995 181.888   4
  11   3 -14-296.322 253.974   1
 -11   3  13 10594.5 1054.63   4
  11   3 -13 10872.7 1198.89   1
 -11   3  12 191.178 228.231   4
  11   3 -12 287.987 266.328   1
 -11   3  11 34376.1 1860.01   4
  11   3 -11 31898.1 1900.49   1
 -11   3  10 17961.0 1334.41   4
  11  -3 -10 22231.9 1368.67   1
 -11   3   9 28191.7 1649.17   4
  11  -3  -9 30501.2 1525.55   1
 -11  -3   9 30546.2 1699.31   4
 -11   3   8 18376.5 1324.61   4
 -11   3   8 19454.1 862.848   3
 -11  -3   8 21061.5 1414.16   4
 -11   3   7 35325.3 1823.68   4
 -11   3   7 32495.4 1198.14   3
 -11  -3   7 31508.8 1743.75   4
 -11   3   6 14802.0 1168.35   4
 -11   3   6 16115.8 892.952   3
 -11   3   5 775.948 289.923   4
 -11   3   4 11385.4 1024.20   4
 -11   3   3 2886.46 505.595   4
 -11   3   2 1718.33 411.007   4
 -11   3   1 400.143 257.167   4
 -11   3   0 12046.0 1037.34   4
 -11  -3   0 10838.7 1020.14   3
 -11   3  -1 10348.7 982.927   4
 -11  -3  -1 10964.2 1041.30   3
 -11   3  -2 46774.5 2064.48   4
 -11  -3  -2 45763.3 2129.03   3
 -11   3  -2 45650.7 1719.97   2
 -11   3  -3 921.587 273.898   2
 -11   3  -3 680.967 276.044   4
 -11  -3  -3 1311.99 443.036   3
 -11   3  -4-65.5301 132.442   4
 -11   3  -4 18.1174 126.449   2
 -11  -3  -4 45.0632 237.237   3
 -11  -3  -5 13424.1 1199.03   3
 -11   3  -5 15285.1 1135.97   2
 -11   3  -5 13649.5 1135.60   4
 -11   3  -6 2897.17 513.558   4
 -11   3  -6 3570.59 580.692   2
 -11  -3  -6 3454.51 626.687   3
 -11   3  -7 5430.52 715.171   2
 -11  -3  -7 6358.84 862.438   3
 -11   3  -7 5903.89 755.016   4
 -11   3  -8 265.632 223.352   4
 -11   3  -8 92.6932 160.913   2
 -11  -3  -8 25.8560 153.493   3
 -11   3  -9-137.096 201.825   2
 -11  -3  -9 289.144 257.341   3
 -11   3  -9 51.7515 163.066   4
 -11  -3 -10 16712.4 1493.64   3
 -11   3 -10 17368.8 1437.42   2
 -11   3 -11 1404.16 428.821   2
 -11  -3 -11 997.498 443.785   3
 -11   3 -12-16.0578 153.803   2
 -11  -3 -12 629.837 425.785   3
 -11   3 -13 6031.94 958.342   2
 -11  -3 -13 5720.80 944.607   3
 -11   3 -14 1020.99 427.245   2
 -11  -3 -14 946.074 375.027   3
 -11   3 -15 4287.88 860.098   2
 -11  -3 -15 5818.63 978.602   3
 -11  -3 -16 1056.01 486.769   3
 -11   3 -16 1166.10 461.796   2
 -11  -3 -17 2148.38 628.781   3
 -11  -3 -18 1076.59 439.794   3
  11   5 -17 745.567 431.313   1
 -11   5  16 987.788 367.380   4
  11   5 -16 1025.14 479.610   1
 -11   5  15 385.142 238.614   4
  11   5 -15 563.017 448.145   1
 -11   5  14-23.2508 179.127   4
  11   5 -14 38.0353 226.276   1
 -11   5  13 695.074 258.310   4
 -11   5  12-12.8488 137.504   4
 -11   5  11 3672.71 648.048   4
 -11   5  10 1366.89 440.018   4
 -11   5   9 5010.78 728.994   4
 -11   5   8 38651.6 2001.35   4
 -11   5   7 39025.7 2000.17   4
 -11   5   6 2833.84 551.231   4
 -11   5   5 148.201 180.498   4
 -11   5   4 518.224 205.435   4
 -11   5   3 5391.22 727.358   4
 -11   5   2 439.565 251.671   4
 -11   5   1 14648.9 1173.79   4
 -11   5   1 14598.2 802.566   2
 -11   5   0 4474.97 657.065   4
 -11   5   0 4948.10 508.357   2
 -11   5  -1 55021.1 1777.40   2
 -11   5  -1 55006.1 2248.50   4
 -11   5  -2 41543.9 1621.01   2
 -11   5  -2 42576.7 1983.73   4
 -11   5  -3 35091.8 1813.21   4
 -11   5  -3 33854.9 1550.59   2
 -11   5  -4 29078.2 1651.71   4
 -11   5  -4 28914.0 1506.82   2
 -11   5  -5 10961.2 1027.64   4
 -11   5  -5 10855.8 956.657   2
 -11   5  -6 6489.89 806.008   4
 -11   5  -6 6496.02 781.956   2
 -11   5  -7 1216.01 363.664   4
 -11   5  -7 2111.05 495.897   2
 -11   5  -8 12022.1 1139.62   2
 -11   5  -8 11429.0 1076.25   4
 -11   5  -9 210.342 170.604   4
 -11  -5  -9 1.52822 285.825   3
 -11   5  -9 370.068 262.612   2
 -11   5 -10 2267.13 507.973   4
 -11  -5 -10 1262.31 457.961   3
 -11   5 -10 1355.47 453.748   2
 -11  -5 -11 436.345 256.738   3
 -11   5 -11 838.467 324.091   2
 -11   5 -11 612.942 290.417   4
 -11   5 -12 1979.44 530.946   2
 -11   5 -13 582.951 337.107   2
  11   5  14 5074.07 737.229   4
 -11   5 -14 6141.43 992.932   2
  11   5  15 180.288 213.491   4
 -11   5 -15-313.736 273.601   2
  11   5  16 2020.67 500.489   4
 -11   5 -16 2051.39 628.900   2
 -11   7  16 8721.81 1104.35   4
 -11   7  15 425.960 288.714   4
 -11   7  14 2378.13 564.979   4
 -11   7  13 624.550 302.286   4
 -11   7  12 6275.17 890.138   4
 -11   7  11 942.305 361.833   4
 -11   7  10 4103.72 704.901   4
 -11   7   9 732.923 282.096   4
 -11   7   8 1176.41 356.865   4
 -11   7   7 2224.34 511.770   4
 -11   7   6 8513.55 971.435   4
 -11   7   5 252.468 180.126   4
 -11   7   4 6113.94 817.643   4
 -11   7   3 1722.36 232.421   2
 -11   7   3 1649.39 428.825   4
 -11   7   2 698.273 182.581   2
 -11   7   2 510.876 227.990   4
 -11   7   1 11634.9 743.661   2
 -11   7   1 11809.2 1090.12   4
 -11   7   0 1033.73 315.541   4
 -11   7   0 418.760 185.338   2
 -11   7  -1 14751.7 1210.34   4
 -11   7  -1 14995.2 958.306   2
 -11   7  -2 749.768 314.575   4
 -11   7  -2 684.479 197.609   2
 -11   7  -3 1342.73 399.613   4
 -11   7  -3 1401.54 347.671   2
 -11   7  -4 11546.0 1071.84   4
 -11   7  -4 11834.4 987.914   2
 -11   7  -5 629.066 320.890   4
 -11   7  -5 1128.22 338.600   2
 -11   7  -6 16079.2 1268.06   4
 -11   7  -6 14427.4 1198.16   2
 -11   7  -7 155.164 207.422   4
 -11   7  -7 833.940 372.406   2
 -11   7  -8 808.528 312.020   4
 -11   7  -8 1620.22 476.889   2
 -11   7  -9-114.328 179.468   4
 -11   7  -9-156.456 164.532   2
 -11   7 -10 1933.83 554.356   2
 -11   7 -11 346.540 288.214   2
  11   7  12 3293.83 631.454   4
 -11   7 -12 2663.60 624.787   2
  11   7  13-163.888 160.219   4
 -11   7 -13 235.696 332.792   2
  11   7  14 339.571 238.513   4
 -11   7 -14-115.542 319.970   2
  11   7  15 283.794 189.884   4
 -11   7 -15 685.783 356.083   2
  11   7  16 91.3805 222.295   4
 -11   9  16 773.790 396.838   4
 -11   9  15 1492.61 480.746   4
 -11   9  14 1528.09 460.635   4
 -11   9  13 2121.96 578.601   4
 -11   9  12 254.707 256.789   4
 -11   9  11 1087.65 405.107   4
 -11   9  10-169.381 233.969   4
 -11   9   9 2502.79 598.932   4
 -11   9   8 4082.48 748.073   4
 -11   9   7 3727.16 728.092   4
 -11   9   6 825.940 385.866   4
 -11   9   5 2007.53 541.678   4
 -11   9   4 1802.24 530.579   4
 -11   9   3 3391.12 667.544   4
 -11   9   2 41836.4 2205.18   4
 -11   9   1 355.518 259.837   4
 -11   9   0 499.029 269.345   4
 -11   9  -1 14780.6 1297.24   4
 -11   9  -2 2182.39 514.187   4
 -11   9  -3 4793.86 726.822   4
 -11   9  -4 90.3736 173.620   4
 -11   9  -5 210.286 154.536   4
 -11   9  -6 8779.12 976.237   4
 -11   9  -7 399.009 237.902   4
 -11   9  -8 1528.35 458.178   4
  11   9   9 177.862 175.547   4
  11   9  10 10768.0 1190.67   4
  11   9  11-181.570 230.389   4
  11   9  12 328.779 349.553   4
 -11   9 -12 442.793 303.908   2
  11   9  13 701.870 376.007   4
 -11   9 -13 1461.11 501.470   2
  11   9  14 442.201 297.477   4
  11   9  15 2319.28 610.204   4
 -11  11  12 527.668 356.493   4
 -11  11  11 264.123 227.828   4
 -11  11  10 431.692 346.697   4
 -11  11   9-3.85856 140.469   4
 -11  11   8-47.3301 185.354   4
 -11  11   7-91.3439 248.869   4
 -11  11   6 589.026 376.103   4
 -11  11   5 375.969 340.603   4
 -11  11   4 2959.20 635.442   4
 -11  11   3 3034.09 660.761   4
 -11  11   2 2401.53 565.016   4
 -11  11   1 4457.14 755.367   4
 -11  11   0 32.6133 185.358   4
 -11  11  -1-41.4613 180.277   4
 -11  11  -2 1868.07 509.726   4
  11  11   3-91.9987 210.323   4
 -11  11  -3 994.052 390.051   4
  11  11   4-35.5679 190.142   4
 -11  11  -4 79.3406 150.685   4
  11  11   5 4002.93 766.162   4
 -11  11  -5 3501.47 657.825   4
  11  11   6 423.319 224.274   4
 -11  11  -6 259.584 149.413   4
  11  11   7-295.784 161.314   4
 -11  11  -7 381.086 274.931   4
  11  11   8 2134.39 589.668   4
  11  11   9 740.000 360.851   4
  11  11  10-160.656 313.548   4
  11  11  11 1674.48 514.351   4
 -11  13   7 2236.45 630.031   4
  11  13  -6 652.360 307.071   4
 -11  13   6 1326.16 486.019   4
  11  13  -5-171.441 212.062   4
 -11  13   5 595.104 346.664   4
  11  13  -4 272.759 168.477   4
 -11  13   4 829.834 361.980   4
  11  13  -3 1343.26 443.091   4
 -11  13   3 1434.44 539.816   4
  11  13  -2 2493.88 604.970   4
 -11  13   2 2860.34 716.837   4
  11  13  -1 368.600 321.935   4
 -11  13   1 339.389 294.414   4
  11  13   0 1786.92 560.218   4
 -11  13   0 1629.41 531.852   4
  11  13   1 991.679 423.740   4
 -11  13  -1 687.710 291.710   4
  11  13   2 572.049 406.025   4
 -11  13  -2 100.458 270.931   4
  11  13   3 235.030 202.196   4
 -11  13  -3 55.7265 156.522   4
  11  13   4 198.422 217.556   4
 -11  13  -4 397.076 297.245   4
  11  13   5 505.427 353.053   4
 -11  13  -5 578.771 317.369   4
  11  13   6 368.933 312.541   4
 -11  13  -6-44.5949 175.000   4
  11  15  -4 3022.48 679.057   4
  11  15  -3 655.267 305.598   4
  11  15  -2 3001.39 685.007   4
  11  15  -1 471.820 345.086   4
 -11  15  -1 983.340 436.306   4
 -11  15  -2 280.872 207.517   4
 -11  15  -3-146.396 169.111   4
 -11  15  -4 412.707 246.940   4
  12   0 -18-332.423 318.238   1
  12   0 -17 249.196 318.057   1
  12   0 -16-68.3318 289.871   1
  12   0 -15 386.093 307.457   1
  12   0 -14 8775.91 1081.44   1
 -12   0  14 10385.9 1059.95   4
 -12   0  13-147.229 168.414   4
  12   0 -13 20.8294 201.259   1
  12   0 -12 6538.08 858.423   1
 -12   0  12 6472.92 831.505   4
 -12   0  11 117.352 198.419   4
  12   0 -11-306.652 276.174   1
  12   0 -10 1341.06 333.152   1
 -12   0  10 1530.75 408.336   4
 -12   0   9 318.360 243.062   4
  12   0  -9-174.151 209.606   1
 -12   0   8 6744.94 828.993   4
  12   0  -8 6749.61 743.226   1
 -12   0   7 64.6151 175.663   4
  12   0  -7 157.594 180.674   1
 -12   0   6 9160.04 962.584   4
  12   0  -6 7472.36 688.454   1
 -12   0   5 122.507 163.194   4
  12   0  -5 33.5997 120.562   1
 -12   0   5-22.1561 103.147   3
  12   0  -5-62.1960 82.3685   2
 -12   0   4 32994.5 1537.04   3
  12   0  -4 33134.2 1286.85   1
 -12   0   4 31466.2 1801.79   4
 -12   0   3-238.521 203.645   4
  12   0  -3 45.6989 96.9667   1
 -12   0   3 30.3162 217.908   3
 -12   0   2 30135.2 1525.04   3
 -12   0   2 33019.9 1845.08   4
 -12   0   1 127.719 128.770   4
 -12   0   1 307.272 210.927   3
 -12   0   0 5217.56 747.966   4
 -12   0   0 7679.19 797.335   3
 -12   0  -1 656.353 301.961   4
 -12   0  -1 18.9292 138.588   3
 -12   0  -2 23017.1 1450.04   3
 -12   0  -2 24348.9 1614.01   4
 -12   0  -3 72.0713 126.558   3
  12   0   3 33.9466 50.0217   1
 -12   0  -4 485.498 263.735   4
  12   0   4 791.573 113.213   1
  12   0   5 7.72300 42.0786   1
 -12   0  -5 15.7060 158.019   3
 -12   0  -6 44118.9 2189.59   3
 -12   0  -7 211.488 239.629   3
 -12   0  -8 39115.2 2162.08   3
 -12   0  -9-7.89511 201.419   3
 -12   0 -10 23321.3 1742.55   3
 -12   0 -11-46.1741 163.775   3
 -12   0 -12 2305.74 581.897   3
 -12   0 -13 226.963 255.252   3
 -12   0 -14-97.7318 173.751   3
 -12   0 -15-77.7666 199.232   3
 -12   0 -16 3773.98 816.486   3
 -12   0 -17 127.724 292.801   3
 -12   0 -18 5034.96 958.842   3
  12   2 -17 624.182 398.303   1
  12   2 -16 385.054 314.081   1
  12  -2 -16 50.2472 201.600   1
  12   2 -15-285.189 295.864   1
 -12   2  15-108.512 165.920   4
 -12   2  14 344.413 264.577   4
  12  -2 -14 418.709 352.524   1
  12   2 -14 584.534 306.533   1
 -12  -2  13 351.929 204.441   4
 -12   2  13 575.446 316.330   4
  12  -2 -13 679.881 317.993   1
  12   2 -13-76.0891 272.697   1
 -12  -2  12 460.913 330.401   4
  12  -2 -12 1180.31 434.434   1
 -12   2  12 348.045 319.508   4
  12   2 -12 622.873 382.642   1
 -12   2  11 28964.3 1767.80   4
  12  -2 -11 25457.7 1564.00   1
  12   2 -11 26149.2 1702.68   1
 -12  -2  11 26918.5 1678.85   4
 -12  -2  10 2620.25 549.470   4
 -12   2  10 3099.61 601.050   4
  12   2 -10 2960.29 551.922   1
  12  -2 -10 3296.15 555.982   1
 -12  -2   9 1034.72 347.703   4
 -12   2   9 522.328 259.621   4
  12  -2  -9 1436.53 361.880   1
  12   2  -9 1188.27 331.413   1
 -12  -2   8 1330.84 393.686   4
 -12   2   8 502.468 296.595   4
  12  -2  -8 1219.58 338.084   1
 -12   2   7 6665.71 817.341   4
  12  -2  -7 7010.39 672.834   1
 -12   2   7 7008.83 616.064   3
 -12  -2   7 6142.89 805.180   4
 -12  -2   6 2903.84 560.766   4
  12  -2  -6 4444.57 514.634   1
 -12   2   6 4011.32 645.880   4
 -12   2   6 3739.43 460.727   3
 -12  -2   5 3032.72 582.094   4
 -12   2   5 3292.68 606.319   4
  12  -2  -5 3406.01 405.106   1
 -12   2   5 3327.19 452.182   3
 -12  -2   4 73.5965 177.415   4
 -12   2   4 25.6079 163.971   4
 -12   2   4 204.452 154.589   3
  12  -2  -4 199.107 127.288   1
 -12  -2   3-194.061 187.979   4
 -12   2   3-102.886 166.143   4
 -12   2   3 175.356 177.019   3
  12  -2  -3 131.718 96.4660   1
 -12   2   2 85.2407 148.671   4
 -12  -2   2 25.8845 176.224   4
 -12  -2   2-59.9657 126.929   3
 -12   2   1 519.592 305.629   4
 -12  -2   1 862.340 270.202   3
 -12  -2   1 294.951 193.742   4
 -12   2   0 6013.48 780.116   4
 -12  -2   0 5430.74 733.120   3
 -12   2  -1 1602.02 393.874   4
 -12  -2  -1 1743.87 416.703   3
 -12   2  -2 321.914 224.276   4
 -12  -2  -2 383.480 275.727   3
 -12   2  -3 1229.90 362.177   4
 -12  -2  -3 1534.53 392.376   3
 -12   2  -4-86.8694 205.558   4
 -12  -2  -4 597.562 269.036   3
 -12  -2  -5 15355.2 1297.59   3
 -12   2  -5 14695.9 1245.16   4
 -12   2  -6 3516.51 606.811   4
 -12  -2  -6 3162.46 607.382   3
 -12   2  -6 4284.87 661.356   2
 -12   2  -7 55.4645 177.685   4
 -12   2  -7-38.7151 137.753   2
 -12  -2  -7 127.458 150.712   3
 -12   2  -8 4965.74 754.476   2
 -12  -2  -8 4396.97 745.420   3
 -12   2  -9 652.041 256.271   2
 -12  -2  -9-251.976 256.284   3
 -12  -2 -10 8135.21 1038.02   3
 -12   2 -10 8023.48 1004.28   2
 -12   2 -11 1435.60 483.697   2
 -12  -2 -11 1279.80 450.732   3
 -12   2 -12 3780.48 765.017   2
 -12  -2 -12 5310.60 907.565   3
 -12   2 -13 598.900 381.108   2
 -12  -2 -13 1760.20 528.067   3
 -12   2 -14-140.827 296.599   2
 -12  -2 -14-131.088 235.261   3
 -12   2 -15 2067.02 670.051   2
 -12  -2 -15 323.036 180.041   3
 -12   2 -15 1295.39 491.735   3
 -12   2 -16 309.206 301.875   2
 -12  -2 -16 101.399 180.921   3
 -12  -2 -17 2362.44 671.112   3
 -12   2 -17 1690.31 565.141   3
 -12  -2 -18 148.693 382.817   3
 -12   2 -18-19.6133 213.075   3
  12   4 -17 3519.04 809.711   1
  12   4 -16 1590.58 595.629   1
 -12   4  15 196.220 220.656   4
  12   4 -15-90.7426 353.652   1
 -12   4  14 3260.05 623.158   4
  12   4 -14 2745.92 637.972   1
 -12   4  13 229.382 155.003   4
  12   4 -13 364.399 275.274   1
 -12   4  12 596.855 306.609   4
 -12   4  11 5564.88 804.553   4
 -12   4  10 2026.36 495.254   4
 -12   4   9 1919.87 479.556   4
 -12   4   8 9974.18 1054.72   4
 -12   4   8 10149.0 682.266   3
 -12   4   7 10888.4 1085.82   4
 -12   4   7 10342.0 738.639   3
 -12   4   6 26052.3 1658.80   4
 -12   4   5 8545.86 951.591   4
 -12   4   4 794.297 335.028   4
 -12   4   3 1124.13 357.233   4
 -12   4   2 2558.24 564.654   4
 -12   4   1 12989.3 1163.46   4
 -12   4   0 2690.43 550.098   4
 -12   4  -1 6084.28 799.561   4
 -12   4  -1 5940.84 612.629   2
 -12   4  -2 8280.33 929.993   4
 -12   4  -2 7091.42 712.022   2
 -12   4  -3 95845.6 3150.40   4
 -12  -4  -3 97083.1 3409.27   3
 -12   4  -3 103153. 2792.26   2
 -12   4  -4 22506.9 1523.74   4
 -12  -4  -4 25112.9 1772.62   3
 -12   4  -4 24160.6 1413.69   2
 -12   4  -5 7689.37 921.710   4
 -12  -4  -5 8444.42 1046.18   3
 -12   4  -5 8377.17 875.614   2
 -12   4  -6 985.740 359.043   4
 -12   4  -6 1545.11 411.787   2
 -12  -4  -6 1323.52 441.861   3
 -12   4  -7 2193.83 517.110   4
 -12   4  -7 2292.66 511.902   2
 -12  -4  -7 2164.76 552.552   3
 -12   4  -8 788.615 294.373   4
 -12   4  -8 609.892 312.342   2
 -12  -4  -8 949.313 336.787   3
 -12   4  -9 9200.18 1052.64   2
 -12  -4  -9 8548.28 1109.87   3
 -12   4  -9 9495.77 1033.36   4
 -12   4 -10 559.164 304.867   2
 -12  -4 -10 1022.04 350.154   3
 -12   4 -10 476.771 254.642   4
 -12   4 -11 3200.24 673.160   2
 -12  -4 -11 3189.96 691.377   3
 -12  -4 -12 9146.51 1230.29   3
 -12   4 -12 10279.2 1223.77   2
 -12   4 -13 234.903 174.758   2
 -12  -4 -13 613.631 374.682   3
 -12   4 -14 98.6326 175.224   2
 -12  -4 -14-334.420 282.306   3
 -12  -4 -15 9995.66 1347.86   3
 -12   4 -15 9008.06 1263.35   2
 -12  -4 -16 85.9392 198.340   3
 -12  -4 -17 79.1933 249.903   3
 -12   6  16-11.5480 149.000   4
  12   6 -16-519.550 427.016   1
 -12   6  15 2090.26 528.073   4
  12   6 -15 1933.02 614.874   1
 -12   6  14 143.113 143.544   4
 -12   6  13 4732.80 797.912   4
 -12   6  12 9491.48 1099.53   4
 -12   6  11 1224.18 414.638   4
 -12   6  10 6433.78 896.833   4
 -12   6   9 829.288 317.886   4
 -12   6   8 1074.44 382.161   4
 -12   6   7 1623.48 443.444   4
 -12   6   6-20.4522 173.545   4
 -12   6   5 1781.22 476.289   4
 -12   6   4 430.294 224.817   4
 -12   6   3 260.420 200.949   4
 -12   6   2 17288.2 1370.85   4
 -12   6   1 5007.95 767.266   4
 -12   6   1 4373.17 465.436   2
 -12   6   0 3199.05 428.931   2
 -12   6   0 2840.81 571.440   4
 -12   6  -1 60109.7 1957.33   2
 -12   6  -1 57549.6 2478.27   4
 -12   6  -2 8169.31 758.281   2
 -12   6  -2 8626.49 961.111   4
 -12   6  -3 12666.3 1167.95   4
 -12   6  -3 12950.5 1009.68   2
 -12   6  -4 539.004 305.744   4
 -12   6  -4 493.984 233.461   2
 -12   6  -5 15678.9 1300.01   4
 -12   6  -5 14143.4 1137.39   2
 -12   6  -6 2701.69 565.332   4
 -12   6  -6 2333.98 512.603   2
 -12   6  -7 325.579 210.433   4
 -12   6  -7 280.975 199.744   2
 -12   6  -8 378.307 228.433   4
 -12   6  -8 515.120 275.829   2
 -12   6  -9 1101.42 400.969   4
 -12   6  -9 1285.00 416.568   2
 -12   6 -10 1655.15 468.009   4
 -12   6 -10 1978.37 533.351   2
 -12   6 -11 366.347 209.136   2
 -12   6 -12 305.089 262.308   2
 -12   6 -13 984.105 410.486   2
  12   6  14-81.0670 178.352   4
 -12   6 -14 85.0456 173.590   2
  12   6  15 311.851 285.836   4
  12   6  16 138.089 172.234   4
 -12   8  16 374.562 249.451   4
 -12   8  15 1734.40 565.061   4
 -12   8  14 241.483 270.890   4
 -12   8  13 579.000 283.414   4
 -12   8  12 841.039 386.034   4
 -12   8  11 4111.38 769.227   4
 -12   8  10 1378.64 443.380   4
 -12   8   9 135.967 223.320   4
 -12   8   8-8.79288 212.893   4
 -12   8   7 1362.33 411.441   4
 -12   8   6 1945.73 506.468   4
 -12   8   5 1108.36 390.825   4
 -12   8   4 10161.2 1123.81   4
 -12   8   3 316.999 232.937   4
 -12   8   2 10775.0 1134.22   4
 -12   8   1 8171.84 663.431   2
 -12   8   1 8700.91 993.027   4
 -12   8   0 3430.29 661.619   4
 -12   8   0 2702.41 405.358   2
 -12   8  -1 146.424 224.653   4
 -12   8  -1 283.200 176.374   2
 -12   8  -2 201.307 240.226   4
 -12   8  -2-42.0594 139.166   2
 -12   8  -3 4750.31 730.566   4
 -12   8  -3 4422.00 612.973   2
 -12   8  -4 3148.92 603.263   4
 -12   8  -4 2357.56 462.831   2
 -12   8  -5 1836.42 465.967   4
 -12   8  -5 1465.73 382.886   2
 -12   8  -6 56.3296 189.612   4
 -12   8  -6 184.838 232.876   2
 -12   8  -7 6977.93 920.421   4
 -12   8  -7 6578.42 868.560   2
 -12   8  -8 2291.27 517.392   4
 -12   8  -8 2222.80 535.795   2
 -12   8  -9 1026.85 380.428   4
 -12   8  -9 424.687 340.024   2
 -12   8 -10 326.775 259.089   2
 -12   8 -11 417.366 295.591   2
  12   8  12 250.410 340.479   4
 -12   8 -12 199.081 165.452   2
  12   8  13 745.583 310.106   4
 -12   8 -13 255.598 313.146   2
  12   8  14 3027.56 662.148   4
  12   8  15 1339.25 476.775   4
 -12  10  13 384.371 253.407   4
 -12  10  12 789.751 388.320   4
 -12  10  11-127.418 296.740   4
 -12  10  10-198.627 319.178   4
 -12  10   9-241.502 327.172   4
 -12  10   8 450.640 275.749   4
 -12  10   7 3108.38 674.988   4
 -12  10   6 2831.92 648.449   4
 -12  10   5 469.573 325.703   4
 -12  10   4 8272.00 1057.84   4
 -12  10   3 11.3541 300.061   4
 -12  10   2 196.391 248.397   4
 -12  10   1 410.401 244.332   4
 -12  10   0 5483.73 846.953   4
 -12  10  -1 323.321 247.339   4
 -12  10  -2-189.187 227.287   4
 -12  10  -3 5044.69 799.356   4
 -12  10  -4 408.807 220.284   4
 -12  10  -5 536.110 274.810   4
 -12  10  -6-69.5668 236.736   4
 -12  10  -7-209.486 240.294   4
 -12  10  -8 261.695 259.973   4
  12  10   8 11.4940 178.906   4
  12  10   9 510.546 289.246   4
  12  10  10 816.611 349.460   4
  12  10  11 2079.42 573.359   4
 -12  10 -11 1152.55 496.041   2
  12  10  12 797.354 363.739   4
 -12  10 -12 711.261 361.180   2
 -12  12   8 186.884 451.712   4
 -12  12   7 1099.12 542.345   4
  12  12  -6 292.278 211.150   4
 -12  12   6 811.246 426.679   4
  12  12  -5 4570.43 754.593   4
 -12  12   5 4210.66 830.351   4
  12  12  -4 2628.00 626.490   4
 -12  12   4 2670.15 669.658   4
  12  12  -3 846.449 364.386   4
 -12  12   3 745.359 423.537   4
  12  12  -2 1075.15 413.027   4
 -12  12   2 2296.85 615.006   4
  12  12  -1-3.32484 256.959   4
 -12  12   1-196.781 265.850   4
  12  12   0 687.178 367.093   4
 -12  12   0-239.224 286.609   4
  12  12   1 803.183 354.427   4
 -12  12  -1 698.216 336.647   4
  12  12   2 447.270 298.035   4
 -12  12  -2-93.9121 177.490   4
  12  12   3 1102.79 421.503   4
 -12  12  -3 1641.02 498.791   4
  12  12   4 313.953 341.128   4
 -12  12  -4-244.364 247.544   4
  12  12   5 1166.34 459.214   4
 -12  12  -5 1434.51 484.151   4
  12  12   6-47.0555 168.368   4
 -12  12  -6-24.4883 203.218   4
  12  12   7 2359.65 606.200   4
  12  14  -5 43.5819 230.705   4
  12  14  -4 1058.16 403.319   4
  12  14  -3-118.524 247.791   4
  12  14  -2 1661.11 492.177   4
  12  14  -1 152.669 224.516   4
 -12  14   1 44.8852 137.041   4
  12  14   0 245.575 201.693   4
 -12  14   0 344.611 313.991   4
  12  14   1 300.954 248.269   4
 -12  14  -1-280.796 265.441   4
 -12  14  -2 303.198 260.641   4
 -12  14  -3 972.810 421.012   4
 -12  14  -4 321.141 315.746   4
 -12  14  -5-175.679 310.600   4
  13  -1 -17 358.551 287.728   1
  13   1 -17-233.347 287.391   1
  13  -1 -16 1651.54 507.031   1
  13   1 -16 1396.55 550.262   1
  13   1 -15-162.681 183.240   1
  13  -1 -15-218.347 230.484   1
 -13   1  14 922.736 373.310   4
  13   1 -14 678.323 422.768   1
  13  -1 -14 1243.19 413.345   1
 -13  -1  13-79.5979 222.361   4
  13   1 -13 13.9878 203.475   1
 -13   1  13-74.9475 182.548   4
  13  -1 -13 197.012 276.663   1
 -13   1  12 9858.69 1081.04   4
  13  -1 -12 8888.27 1000.66   1
  13   1 -12 8414.27 996.363   1
 -13  -1  12 9113.49 1041.25   4
 -13  -1  11 464.625 197.038   4
  13   1 -11 237.778 207.191   1
  13  -1 -11 169.541 294.553   1
 -13   1  10 6238.78 863.698   4
  13  -1 -10 6174.46 780.191   1
 -13  -1  10 5498.40 798.125   4
  13   1 -10 6127.47 776.848   1
 -13   1   9 7075.00 906.892   4
  13  -1  -9 6876.37 767.617   1
  13   1  -9 6169.03 737.131   1
 -13  -1   9 7142.76 920.740   4
 -13  -1   8 41.3446 142.156   4
 -13   1   8 395.075 246.103   4
  13   1  -8 414.740 207.000   1
  13  -1  -8 273.948 208.344   1
  13  -1  -7 4810.01 585.589   1
 -13  -1   7 4203.10 721.648   4
 -13   1   7 4748.07 744.207   4
  13   1  -7 3642.97 540.150   1
 -13   1   6 17834.0 1424.91   4
  13  -1  -6 16562.5 1017.45   1
 -13   1   6 16701.4 1083.93   3
  13   1  -6 16750.4 1091.17   1
 -13  -1   6 16716.5 1397.71   4
 -13  -1   5 2162.31 559.039   4
 -13   1   5 2778.34 576.361   4
  13  -1  -5 3341.14 435.551   1
 -13   1   5 2908.07 456.114   3
 -13   1   4 24516.0 1650.61   4
  13  -1  -4 23238.6 1026.31   1
 -13  -1   4 23944.2 1439.04   3
 -13   1   4 23275.3 1328.20   3
 -13  -1   4 22336.4 1621.99   4
 -13  -1   3 135.989 159.501   4
 -13   1   3 609.954 290.117   4
  13  -1  -3 230.654 134.757   1
 -13  -1   3 314.777 219.544   3
 -13   1   3 450.319 212.962   3
  13  -1  -2 7552.99 468.345   1
 -13  -1   2 8328.29 876.419   3
 -13   1   2 7497.19 794.480   3
 -13  -1   2 7514.31 945.090   4
 -13   1   2 7550.46 930.759   4
 -13  -1   1 247.424 258.792   4
 -13   1   1-60.4397 165.764   4
 -13  -1   1 475.415 227.381   3
  13  -1  -1 159.356 69.8213   1
 -13   1   1 184.052 179.569   3
  13  -1   0 6249.31 255.707   1
 -13  -1   0 6961.55 815.580   3
 -13   1   0 8305.36 858.020   3
 -13  -1   0 6383.90 875.120   4
 -13   1   0 6226.57 842.761   4
 -13  -1  -1-107.829 207.308   4
 -13   1  -1 63.4386 130.601   4
 -13  -1  -1-96.8316 179.903   3
 -13   1  -1 39.9504 163.172   3
 -13  -1  -2 44223.5 2138.63   3
 -13   1  -2 43013.8 2061.69   3
 -13  -1  -2 44117.7 2285.20   4
 -13   1  -2 45732.4 2306.83   4
 -13   1  -3-71.6263 207.689   4
 -13  -1  -3 260.309 221.578   3
 -13   1  -3-117.407 171.636   3
 -13   1  -4 181.724 153.387   4
 -13  -1  -4 607.131 303.256   3
 -13   1  -5 5138.98 808.050   4
 -13  -1  -5 5303.96 806.677   3
 -13  -1  -6 1691.63 458.536   3
 -13   1  -6 1844.62 512.624   4
 -13  -1  -7 5035.86 817.223   3
 -13  -1  -8 503.552 288.031   3
 -13  -1  -9 8125.39 1065.30   3
 -13   1  -9 9955.55 1170.08   3
 -13  -1 -10 3258.23 710.204   3
 -13   1 -10 3513.71 732.052   3
 -13  -1 -11 1448.64 477.212   3
 -13   1 -11 1705.42 563.996   3
 -13  -1 -12 3243.38 677.857   3
 -13   1 -12 2126.38 648.404   3
 -13  -1 -13 452.938 317.913   3
 -13   1 -13 928.754 362.076   3
 -13  -1 -14 2282.54 666.839   3
 -13   1 -14 2178.51 570.675   3
 -13  -1 -15 2262.38 628.010   3
 -13   1 -15 2819.71 682.632   3
 -13  -1 -16 77.7682 287.169   3
 -13   1 -16 753.048 463.999   3
 -13  -1 -17 225.275 299.840   3
 -13   1 -17-28.7047 178.328   3
  13   3 -17 524.804 387.133   1
  13   3 -16 2311.19 616.018   1
 -13   3  15 116.245 201.967   4
  13   3 -15 23.5495 264.581   1
 -13   3  14 1263.70 404.954   4
  13   3 -14 829.588 419.026   1
 -13   3  13 54.8710 145.849   4
  13   3 -13 626.522 414.848   1
 -13   3  12 211.806 176.295   4
  13   3 -12-27.3818 210.592   1
 -13   3  11 4124.51 717.616   4
  13   3 -11 3356.66 646.563   1
 -13   3  10 15735.1 1364.02   4
 -13   3   9 8463.21 1034.72   4
 -13   3   8 13508.8 1246.34   4
 -13   3   8 11998.2 806.111   3
 -13   3   7 46375.4 2296.40   4
 -13   3   7 45081.3 1626.69   3
 -13   3   6 1785.66 506.597   4
 -13   3   6 1862.66 364.269   3
 -13   3   5 1486.90 457.514   4
 -13   3   5 1578.63 366.594   3
 -13   3   4 14641.9 1293.09   4
 -13   3   3 1122.37 366.199   4
 -13   3   2 883.893 347.291   4
 -13   3   1 4144.41 685.543   4
 -13   3   0 1047.71 349.095   4
 -13  -3   0 369.717 204.441   3
 -13   3  -1 20446.8 1516.99   4
 -13  -3  -1 22131.4 1605.51   3
 -13   3  -2 6436.89 879.308   4
 -13  -3  -2 6624.74 892.376   3
 -13   3  -3 757.577 256.257   4
 -13  -3  -3 659.975 304.266   3
 -13   3  -4 3081.86 585.299   4
 -13  -3  -4 4145.97 727.257   3
 -13   3  -5 5622.07 819.408   4
 -13  -3  -5 5699.62 847.028   3
 -13   3  -5 5145.73 720.869   2
 -13   3  -6 329.414 262.450   4
 -13   3  -6 987.835 344.786   2
 -13  -3  -6 311.406 238.835   3
 -13   3  -7 132.331 136.838   4
 -13   3  -7 706.737 254.113   2
 -13  -3  -7 876.654 351.229   3
 -13   3  -8 5943.44 854.423   4
 -13   3  -8 4935.52 775.645   2
 -13  -3  -8 5714.05 901.942   3
 -13   3  -9 3083.02 648.083   2
 -13  -3  -9 2914.01 679.589   3
 -13   3 -10 590.853 420.396   2
 -13  -3 -10 0.54696 196.367   3
 -13   3 -11 256.125 246.238   2
 -13  -3 -11 409.802 365.777   3
 -13   3 -12 6817.03 1011.46   2
 -13  -3 -12 7023.27 1092.37   3
 -13   3 -13 897.184 378.379   2
 -13  -3 -13 948.697 450.001   3
 -13   3 -14 1438.77 490.487   2
 -13  -3 -14 1086.96 469.094   3
 -13   3 -15 1936.99 629.108   2
 -13  -3 -15 1473.63 526.286   3
 -13  -3 -16-49.9398 257.903   3
 -13   5  16 3246.72 679.590   4
  13   5 -16 2722.17 691.471   1
 -13   5  15 2016.35 507.472   4
  13   5 -15 1951.53 595.694   1
 -13   5  14 2049.14 583.503   4
  13   5 -14 719.708 421.990   1
 -13   5  13 2982.35 656.574   4
 -13   5  12 1290.11 403.843   4
 -13   5  11 606.257 348.497   4
 -13   5  10 1500.89 467.849   4
 -13   5   9-221.536 130.634   4
 -13   5   8 2765.94 599.503   4
 -13   5   7 5140.20 793.944   4
 -13   5   6-146.105 169.987   4
 -13   5   5 1845.28 474.326   4
 -13   5   4 2120.97 500.101   4
 -13   5   3 31860.6 1899.90   4
 -13   5   2 1463.20 410.177   4
 -13   5   1 407.979 303.083   4
 -13   5   0 613.547 348.173   4
 -13   5  -1 4776.97 760.472   4
 -13   5  -1 3574.33 487.148   2
 -13   5  -2 11081.2 1142.53   4
 -13   5  -2 11208.5 930.632   2
 -13   5  -3 2829.97 495.831   2
 -13   5  -3 3425.36 631.321   4
 -13   5  -4 2307.25 545.468   4
 -13   5  -4 2862.54 522.251   2
 -13   5  -5 13504.5 1254.67   4
 -13   5  -5 13181.0 1140.75   2
 -13   5  -6 740.424 350.117   4
 -13   5  -6 1528.45 430.607   2
 -13   5  -7 1227.73 417.084   4
 -13   5  -7 2218.14 516.458   2
 -13   5  -8 1132.90 359.173   4
 -13   5  -8 1449.70 459.362   2
 -13   5  -9 399.969 282.222   4
 -13   5  -9 789.107 366.284   2
 -13   5 -10 224.886 144.844   4
 -13  -5 -10-147.632 216.255   3
 -13   5 -10 112.730 192.861   2
 -13   5 -11-351.200 294.702   2
 -13   5 -12 1912.18 530.644   2
 -13   5 -13 5661.11 978.940   2
 -13   5 -14 4094.68 860.154   2
 -13   7  16 1158.89 462.904   4
 -13   7  15 1004.89 413.910   4
 -13   7  14 1833.14 545.624   4
 -13   7  13 372.300 201.661   4
 -13   7  12 4551.35 827.282   4
 -13   7  11 1472.67 477.281   4
 -13   7  10 240.506 314.097   4
 -13   7   9 246.492 310.549   4
 -13   7   8 9477.81 1124.32   4
 -13   7   7 2312.48 572.684   4
 -13   7   6 117.794 238.091   4
 -13   7   5 3155.02 651.126   4
 -13   7   4 517.401 295.911   4
 -13   7   3 891.500 376.643   4
 -13   7   2 2836.08 612.563   4
 -13   7   1 19728.6 1552.17   4
 -13   7   1 20853.3 1073.35   2
 -13   7   0 29843.8 1892.35   4
 -13   7   0 30023.6 1384.63   2
 -13   7  -1-66.0875 151.463   4
 -13   7  -1 407.608 200.435   2
 -13   7  -2 1404.18 410.801   4
 -13   7  -2 1572.22 358.865   2
 -13   7  -3 1401.74 457.473   4
 -13   7  -3 1264.08 353.800   2
 -13   7  -4 8014.51 976.935   4
 -13   7  -4 9262.01 929.821   2
 -13   7  -5 925.687 329.009   4
 -13   7  -5 1001.62 349.268   2
 -13   7  -6 5813.23 847.941   4
 -13   7  -6 5382.21 761.002   2
 -13   7  -7 4119.65 731.278   4
 -13   7  -7 3085.79 608.469   2
 -13   7  -8 3835.75 709.583   4
 -13   7  -8 4411.98 737.712   2
 -13   7  -9 560.402 296.319   4
 -13   7  -9 1127.48 375.223   2
 -13   7 -10 27.8802 200.101   2
 -13   7 -11 964.868 388.984   2
 -13   7 -12 455.722 254.611   2
 -13   7 -13 1165.25 454.564   2
  13   7  14-135.430 238.971   4
  13   7  15 83.2123 209.502   4
 -13   9  13 555.375 316.532   4
 -13   9  12 2492.84 662.702   4
 -13   9  11 1301.11 517.411   4
 -13   9  10-56.1995 144.578   4
 -13   9   9 4.31001 187.331   4
 -13   9   8 4761.17 874.395   4
 -13   9   7 779.478 390.911   4
 -13   9   6 3895.49 736.643   4
 -13   9   5 4003.54 766.516   4
 -13   9   4 123.566 252.542   4
 -13   9   3 7262.00 1005.90   4
 -13   9   2 4893.58 829.082   4
 -13   9   1-44.3540 236.079   4
 -13   9   0 1808.52 513.017   4
 -13   9  -1 1943.85 506.825   4
 -13   9  -1 1147.44 305.153   2
 -13   9  -2 866.025 430.825   4
 -13   9  -2 1018.80 293.474   2
 -13   9  -3 838.933 352.230   4
 -13   9  -3 884.404 295.700   2
 -13   9  -4 459.520 255.981   4
 -13   9  -4 1344.44 410.964   2
 -13   9  -5 1940.64 516.407   4
 -13   9  -5 1371.54 399.269   2
 -13   9  -6-64.6517 248.477   4
 -13   9  -6 212.871 219.568   2
 -13   9  -7 137.650 156.727   4
 -13   9  -7 659.133 324.507   2
 -13   9  -8 545.698 302.667   4
 -13   9  -8 40.8653 197.843   2
 -13   9  -9-3.99322 179.409   2
 -13   9 -10 33.4934 150.140   2
  13   9  11 143.976 199.715   4
 -13   9 -11 437.607 241.302   2
  13   9  12 1046.37 473.537   4
 -13   9 -12 972.181 455.184   2
 -13  11   9 49.5736 197.403   4
 -13  11   8 433.433 348.081   4
 -13  11   7 161.994 257.404   4
 -13  11   6-329.241 286.596   4
 -13  11   5 1387.62 547.725   4
 -13  11   4-66.6472 216.425   4
 -13  11   3 1271.20 449.788   4
 -13  11   2 182.167 163.003   4
 -13  11   1 581.829 385.793   4
 -13  11   0 603.053 332.690   4
 -13  11  -1 7823.55 1085.34   4
 -13  11  -2 585.730 405.220   4
 -13  11  -3-19.1982 190.031   4
 -13  11  -4 1153.94 393.913   4
 -13  11  -5 817.501 354.817   4
 -13  11  -6 3493.48 700.587   4
  13  11   6 2135.08 593.261   4
 -13  11  -7 1124.01 461.940   4
  13  11   7 655.095 316.703   4
  13  11   8 4417.51 843.410   4
 -13  11  -8 4779.66 829.277   2
 -13  11  -9 1758.39 543.603   2
 -13  11 -10 2029.84 590.602   2
  13  13  -6 162.030 271.689   4
  13  13  -5 810.061 376.608   4
  13  13  -4 822.076 353.941   4
  13  13  -3 164.776 213.508   4
 -13  13   3 159.175 247.357   4
  13  13  -2 542.170 281.316   4
 -13  13   2 54.5240 183.026   4
  13  13  -1 98.4453 204.967   4
 -13  13   1-52.7537 171.575   4
  13  13   0-40.5686 227.436   4
 -13  13   0 637.326 382.557   4
  13  13   1 201.803 244.264   4
 -13  13  -1 616.650 340.628   4
  13  13   2 311.776 196.789   4
 -13  13  -2 618.884 360.630   4
 -13  13  -3-1109.65 440.236   4
 -13  13  -4 304.387 264.316   4
 -13  13  -5 111.422 134.038   4
  14   0 -17 406.580 366.805   1
  14   0 -16 423.648 303.917   1
  14   0 -15-62.5218 221.540   1
  14   0 -14 6572.34 946.865   1
 -14   0  14 7953.66 1027.72   4
 -14   0  13-54.4301 165.841   4
  14   0 -13-35.8117 209.202   1
 -14   0  12 5479.33 826.120   4
  14   0 -12 5299.82 801.137   1
 -14   0  11 11.7667 171.635   4
  14   0 -11 64.6867 159.976   1
  14   0 -10 16903.1 1270.74   1
 -14   0  10 16066.5 1422.59   4
 -14   0   9 131.593 211.438   4
  14   0  -9-108.458 171.488   1
 -14   0   8 6121.11 869.636   4
  14   0  -8 6741.78 749.856   1
 -14   0   7 143.763 162.181   4
  14   0  -7 82.4856 127.835   1
 -14   0   6-62.9847 210.826   4
  14   0  -6-18.6425 180.903   1
 -14   0   5-248.885 295.288   4
 -14   0   5-1.24010 201.238   3
  14   0  -5-164.933 154.280   1
 -14   0   4 2023.35 516.335   4
 -14   0   4 2164.23 461.115   3
  14   0  -4 1749.89 317.958   1
 -14   0   3 5.27995 186.323   4
  14   0  -3-37.6203 110.521   1
 -14   0   3 93.8141 198.862   3
 -14   0   2 998.531 369.852   4
  14   0  -2 675.082 152.063   1
 -14   0   2 931.709 308.300   3
 -14   0   1 120.336 175.462   4
  14   0  -1 130.453 84.5015   1
 -14   0   1 80.1816 123.819   3
 -14   0   0 4221.01 752.190   4
 -14   0   0 5156.94 732.907   3
  14   0   0 5099.62 346.469   1
 -14   0  -1 400.968 280.080   4
 -14   0  -1 259.312 308.138   3
 -14   0  -2 16088.0 1333.52   3
 -14   0  -2 15038.4 1391.40   4
 -14   0  -3-155.630 202.676   4
 -14   0  -3 270.441 286.800   3
 -14   0  -4 2830.92 597.284   3
 -14   0  -4 2799.16 608.002   4
 -14   0  -5-29.9606 122.819   3
 -14   0  -6 38593.7 2214.06   3
 -14   0  -7 359.870 338.462   3
 -14   0  -8 14883.1 1447.49   3
 -14   0  -9 22.5890 234.280   3
 -14   0 -10 397.579 191.097   3
 -14   0 -11 691.287 380.232   3
 -14   0 -12-94.8845 253.263   3
 -14   0 -13 144.896 161.815   3
 -14   0 -14 4938.42 960.948   3
 -14   0 -15-237.310 280.116   3
  14   2 -16 17.3999 328.890   1
  14   2 -15-126.078 195.364   1
  14  -2 -15 320.199 302.403   1
  14   2 -14 535.251 339.725   1
 -14   2  14 318.334 244.433   4
  14  -2 -14 325.890 261.579   1
 -14  -2  13 4611.86 773.614   4
  14  -2 -13 6091.15 844.471   1
 -14   2  13 5186.89 835.641   4
  14   2 -13 5071.81 815.015   1
 -14  -2  12 1370.72 421.758   4
 -14   2  12 1118.34 430.695   4
  14  -2 -12 1275.05 412.828   1
  14   2 -12 818.151 332.904   1
 -14  -2  11 1418.94 436.436   4
 -14   2  11 946.307 390.081   4
  14  -2 -11 1353.47 410.693   1
  14   2 -11 1013.06 355.994   1
 -14  -2  10 743.656 308.958   4
 -14   2  10 356.799 304.329   4
  14  -2 -10 709.230 338.367   1
  14   2 -10 794.256 318.619   1
 -14  -2   9 567.742 311.157   4
  14  -2  -9 849.505 323.560   1
  14   2  -9 230.663 182.580   1
 -14  -2   8 2255.84 570.733   4
  14  -2  -8 2675.18 465.017   1
 -14   2   8 2059.75 548.394   4
  14   2  -8 1296.09 345.816   1
 -14  -2   7-33.2720 235.855   4
 -14   2   7 218.432 219.803   4
  14  -2  -7 552.085 270.160   1
 -14   2   7 242.875 159.330   3
 -14   2   6 7735.00 1002.29   4
  14  -2  -6 8480.59 702.104   1
 -14   2   6 7975.61 771.600   3
 -14  -2   6 8469.00 1036.33   4
 -14  -2   5 52.1878 247.264   4
 -14   2   5 371.566 273.171   4
 -14   2   5 206.195 125.532   3
  14  -2  -5 335.630 168.314   1
 -14  -2   4 973.716 390.563   4
 -14   2   4 1229.88 413.014   4
 -14   2   4 750.167 274.904   3
 -14  -2   3 3304.35 688.745   4
 -14   2   3 2411.79 552.692   4
 -14   2   3 2925.35 506.433   3
 -14   2   2 970.159 366.498   4
 -14  -2   2 1498.56 416.086   3
 -14   2   2 1008.40 327.460   3
 -14  -2   2 1420.02 478.818   4
 -14   2   1 71.7373 132.144   4
 -14  -2   1 129.973 174.608   3
 -14   2   1 71.4189 161.109   3
 -14   2   0 2214.40 523.738   4
 -14  -2   0 2369.18 529.897   3
 -14   2   0 1725.71 424.689   3
 -14   2  -1 5270.23 812.232   4
 -14  -2  -1 5538.23 815.352   3
 -14   2  -2 679.470 353.941   4
 -14  -2  -2 101.123 169.889   3
 -14   2  -3 5890.16 889.192   4
 -14  -2  -3 6256.16 868.988   3
 -14   2  -4 223.536 194.832   4
 -14  -2  -4 388.204 292.150   3
 -14  -2  -5 13824.1 1345.95   3
 -14   2  -5 13249.6 1309.18   4
 -14  -2  -6 23636.8 1784.86   3
 -14   2  -6 25185.2 1809.19   4
 -14  -2  -7 668.279 359.441   3
 -14   2  -7 678.130 364.853   4
 -14  -2  -8 310.119 254.642   3
 -14  -2  -9-135.402 281.985   3
 -14  -2 -10 7001.33 1059.46   3
 -14  -2 -11 2596.13 691.148   3
 -14  -2 -12 1195.34 502.959   3
 -14   2 -12 694.106 354.044   3
 -14  -2 -13 680.926 429.750   3
 -14   2 -13 1904.38 577.287   3
 -14  -2 -14 230.610 260.656   3
 -14   2 -14 229.027 256.396   3
 -14  -2 -15 36.7974 373.752   3
 -14   2 -15-188.560 209.335   3
  14   4 -16 786.967 405.743   1
 -14   4  15 222.593 205.956   4
  14   4 -15 140.585 284.838   1
 -14   4  14 7457.01 1025.44   4
  14   4 -14 6949.32 1049.43   1
 -14   4  13 4483.14 797.284   4
  14   4 -13 2803.84 656.140   1
 -14   4  12 1962.65 552.229   4
  14   4 -12 1620.82 480.002   1
 -14   4  11 3836.69 748.393   4
 -14   4  10 4815.30 806.225   4
 -14   4   9 14085.1 1361.91   4
 -14   4   8 1877.66 528.868   4
 -14   4   7-131.683 252.487   4
 -14   4   7 268.548 196.551   3
 -14   4   6 2704.51 615.083   4
 -14   4   6 1730.80 348.251   3
 -14   4   5 1699.37 520.120   4
 -14   4   4 575.082 335.758   4
 -14   4   3 837.997 364.976   4
 -14   4   2-78.9078 210.524   4
 -14   4   1 8991.56 1069.22   4
 -14   4   0 11818.7 1215.22   4
 -14   4  -1 2939.78 621.266   4
 -14   4  -2 609.751 369.886   4
 -14   4  -3 9710.34 1119.26   4
 -14  -4  -3 9398.72 1149.11   3
 -14  -4  -4 9246.91 1159.63   3
 -14   4  -4 8646.93 1053.72   4
 -14   4  -5 509.252 338.940   4
 -14  -4  -5-47.7370 332.557   3
 -14   4  -5 376.517 221.754   2
 -14   4  -6 4908.12 811.785   4
 -14  -4  -6 4749.96 849.549   3
 -14   4  -6 6705.16 863.892   2
 -14   4  -7 302.541 271.676   4
 -14   4  -7 24.1659 171.777   2
 -14  -4  -7 171.771 243.352   3
 -14   4  -8 6179.87 916.406   4
 -14   4  -8 5377.41 827.434   2
 -14  -4  -8 5128.45 917.205   3
 -14   4  -9 46.5778 156.038   4
 -14   4  -9 141.099 154.535   2
 -14   4 -10 1212.60 456.652   2
 -14  -4 -10 156.212 222.515   3
 -14   4 -11 820.497 436.430   2
 -14  -4 -11-40.6854 250.043   3
 -14   4 -12 255.189 274.382   2
 -14  -4 -12 903.240 511.611   3
 -14   4 -13-360.252 306.169   2
 -14  -4 -13 148.378 190.897   3
 -14   4 -14-93.9180 246.724   2
 -14  -4 -14 740.112 511.677   3
 -14  -4 -15-714.882 415.614   3
 -14   6  16 579.253 349.252   4
 -14   6  15 1335.42 465.148   4
 -14   6  14 1453.21 457.053   4
  14   6 -14 1214.10 517.455   1
 -14   6  13 696.584 427.296   4
 -14   6  12 4643.94 824.554   4
 -14   6  11 941.756 419.464   4
 -14   6  10 4029.49 758.293   4
 -14   6   9 4891.81 822.678   4
 -14   6   8 406.267 332.085   4
 -14   6   7 6638.49 972.396   4
 -14   6   6 45.9943 194.251   4
 -14   6   5 834.829 337.637   4
 -14   6   4 412.260 328.991   4
 -14   6   3 3370.36 659.511   4
 -14   6   2-147.653 242.433   4
 -14   6   1 9205.61 1074.44   4
 -14   6   0 2505.01 593.090   4
 -14   6  -1 447.806 358.570   4
 -14   6  -1-57.4525 169.532   2
 -14   6  -2 8078.69 1020.27   4
 -14   6  -2 7864.61 811.303   2
 -14   6  -3 7742.92 1012.76   4
 -14   6  -3 8925.57 911.492   2
 -14   6  -4 4426.39 791.051   4
 -14   6  -4 3499.95 596.441   2
 -14   6  -5 4302.02 762.345   4
 -14   6  -5 5733.89 777.681   2
 -14   6  -6 5290.03 836.410   4
 -14   6  -6 4776.55 738.485   2
 -14   6  -7-159.870 198.141   4
 -14   6  -7 724.614 378.916   2
 -14   6  -8 1357.87 450.595   4
 -14   6  -8 730.529 300.528   2
 -14   6  -9 240.844 217.934   4
 -14   6  -9 687.047 327.824   2
 -14   6 -10 1883.75 525.527   4
 -14   6 -10 2018.50 558.966   2
 -14   6 -11 2458.58 627.546   2
 -14   6 -12 544.320 322.371   2
 -14   6 -13 309.344 305.674   2
  14   6  15 1515.69 478.316   4
 -14   8  13 675.806 369.153   4
 -14   8  12 2286.43 599.051   4
 -14   8  11 1102.82 431.499   4
 -14   8  10 7655.48 1088.08   4
 -14   8   9 4.37857 226.290   4
 -14   8   8 106.704 313.942   4
 -14   8   7 1140.35 440.205   4
 -14   8   6 2640.49 670.552   4
 -14   8   5-68.8496 166.730   4
 -14   8   4 3758.35 755.277   4
 -14   8   3 2965.66 654.614   4
 -14   8   2 277.697 216.340   4
 -14   8   1-42.6501 213.068   4
 -14   8   0 13174.2 1340.12   4
 -14   8  -1 1292.71 454.668   4
 -14   8  -2 7842.45 819.340   2
 -14   8  -2 7560.48 1009.40   4
 -14   8  -3 1614.44 457.385   4
 -14   8  -3 1877.06 413.957   2
 -14   8  -4-135.386 193.869   4
 -14   8  -4 4.67610 191.290   2
 -14   8  -5-151.354 215.291   4
 -14   8  -5-178.318 239.823   2
 -14   8  -6 375.086 342.350   4
 -14   8  -6 334.388 252.211   2
 -14   8  -7 136.395 316.662   4
 -14   8  -7 193.730 149.593   2
 -14   8  -8 2537.29 632.139   4
 -14   8  -8 1994.84 527.169   2
 -14   8  -9 1388.11 501.198   2
 -14   8 -10 554.908 313.026   2
 -14   8 -11 678.048 346.651   2
 -14   8 -12 614.518 345.582   2
 -14  10   9 1453.33 553.086   4
 -14  10   8 333.840 381.081   4
 -14  10   7 209.817 268.906   4
 -14  10   6 204.483 174.937   4
 -14  10   5 264.937 201.494   4
 -14  10   4-132.638 311.599   4
 -14  10   3 407.219 278.995   4
 -14  10   2 1434.08 478.010   4
 -14  10   1 3787.86 756.029   4
 -14  10   0 407.464 376.700   4
 -14  10  -1 702.732 291.705   4
 -14  10  -2-9.37247 182.568   4
 -14  10  -3 306.397 258.640   4
 -14  10  -4 690.837 353.475   4
 -14  10  -4 901.408 348.071   2
 -14  10  -5 14.0281 303.988   4
 -14  10  -5-85.6398 232.760   2
 -14  10  -6 67.9787 143.877   4
 -14  10  -6-185.267 265.968   2
 -14  10  -7 304.413 205.162   4
 -14  10  -7 130.974 164.566   2
 -14  10  -8 542.435 356.688   2
 -14  10  -9 1248.88 451.303   2
 -14  10 -10 416.121 339.834   2
 -14  12   4 1552.99 572.540   4
 -14  12   3 228.476 269.329   4
 -14  12   2 1432.62 499.916   4
 -14  12   1 682.564 458.553   4
 -14  12   0 1153.43 442.699   4
 -14  12  -1 618.410 389.242   4
 -14  12  -2 505.940 283.145   4
 -14  12  -3 1215.84 457.452   4
 -14  12  -4 52.3503 251.468   4
 -14  12  -5 998.950 414.252   4
 -14  12  -6 168.944 263.327   4
 -14  12  -8-52.6407 174.256   2
  15  -1 -16 368.805 365.245   1
  15   1 -16-241.293 350.015   1
  15  -1 -15 290.595 275.406   1
  15   1 -15 673.191 412.913   1
 -15   1  14 681.643 360.781   4
  15   1 -14 491.490 323.146   1
  15  -1 -14-154.111 200.640   1
 -15  -1  13 2088.06 529.688   4
 -15   1  13 1373.64 443.082   4
  15   1 -13 2898.14 644.113   1
  15  -1 -13 2084.31 520.466   1
 -15  -1  12 762.701 353.791   4
 -15   1  12 88.6302 157.185   4
  15   1 -12 198.446 267.594   1
  15  -1 -12-44.1661 195.165   1
  15   1 -11 371.155 179.697   1
 -15  -1  11 301.781 251.904   4
 -15   1  11 238.018 258.560   4
  15  -1 -11 235.659 169.568   1
 -15  -1  10 5000.32 831.006   4
  15  -1 -10 5469.09 730.385   1
 -15   1  10 4911.60 849.434   4
  15   1 -10 5508.33 748.162   1
  15  -1  -9 1591.87 400.654   1
 -15  -1   9 418.392 241.853   4
 -15   1   9 1234.08 456.059   4
  15   1  -9 401.684 227.186   1
 -15  -1   8 2269.76 506.866   4
 -15   1   8 2620.60 611.239   4
  15   1  -8 2524.51 487.399   1
  15  -1  -8 2649.65 490.482   1
 -15  -1   7 69.7417 137.619   4
 -15   1   7-15.4920 231.908   4
  15   1  -7-82.7688 203.000   1
  15  -1  -7-39.9028 123.583   1
 -15  -1   6 1506.73 491.975   4
 -15   1   6 1543.93 465.572   4
  15   1  -6 1983.64 388.410   1
 -15   1   6 1824.79 418.691   3
  15  -1  -6 1733.18 339.659   1
 -15  -1   5 3559.82 700.090   4
 -15   1   5 3298.78 675.948   4
  15   1  -5 3095.69 449.468   1
 -15   1   5 3404.14 554.278   3
  15  -1  -5 2985.48 405.904   1
  15  -1  -4 5327.19 495.996   1
 -15  -1   4 4795.12 820.243   4
 -15   1   4 6672.59 983.520   4
 -15  -1   4 5623.23 771.215   3
 -15   1   4 3981.59 613.119   3
  15   1  -4 4682.41 532.158   1
 -15  -1   3 4048.15 770.527   4
 -15   1   3 3020.53 673.748   4
 -15  -1   3 3306.39 620.599   3
 -15   1   3 3317.84 556.574   3
 -15  -1   2 395.276 302.077   4
 -15   1   2-309.688 294.264   4
 -15  -1   2-230.549 169.059   3
 -15   1   2 26.8083 123.621   3
 -15  -1   1 7991.57 979.123   3
 -15   1   1 8040.51 926.521   3
 -15  -1   1 8618.34 1123.58   4
 -15   1   1 9333.48 1142.44   4
 -15  -1   0 17813.5 1451.75   3
 -15   1   0 18822.8 1425.12   3
 -15  -1   0 17814.6 1579.61   4
 -15   1   0 19363.3 1639.70   4
 -15   1  -1 323.630 300.659   4
 -15  -1  -1 18.5991 170.773   3
 -15   1  -1 499.909 269.036   3
 -15  -1  -1 209.233 267.714   4
 -15  -1  -2 22731.6 1663.96   3
 -15   1  -2 20996.4 1569.33   3
 -15   1  -2 22124.9 1757.16   4
 -15  -1  -3 7610.52 991.987   3
 -15   1  -3 7122.34 943.898   3
 -15   1  -3 7872.09 1066.35   4
 -15   1  -4 6789.12 972.668   4
 -15  -1  -4 7303.60 984.785   3
 -15   1  -4 7497.23 970.810   3
 -15  -1  -5 525.808 324.369   3
 -15   1  -5 517.764 304.532   3
 -15   1  -5 543.543 283.732   4
 -15  -1  -6 1987.54 557.032   3
 -15   1  -6 2185.31 547.506   3
 -15  -1  -7 1290.07 458.067   3
 -15   1  -7 972.944 410.133   3
 -15  -1  -8 1736.43 554.841   3
 -15   1  -8 1808.96 576.326   3
 -15  -1  -9 2003.59 624.628   3
 -15   1  -9 3132.93 702.099   3
 -15   1 -10 7139.70 1097.41   3
 -15  -1 -10 7458.46 1117.71   3
 -15  -1 -11 1713.84 544.867   3
 -15   1 -11 2157.01 625.897   3
 -15  -1 -12 292.969 375.716   3
 -15   1 -12 514.768 280.495   3
 -15  -1 -13-111.809 215.178   3
 -15   1 -13 364.405 218.676   3
 -15  -1 -14 1397.56 519.213   3
 -15   1 -14 599.631 392.539   3
 -15   3  15 969.156 411.504   4
  15   3 -15 600.324 318.722   1
 -15   3  14 198.790 293.396   4
  15   3 -14-53.2212 225.543   1
 -15   3  13 1423.55 517.415   4
  15   3 -13 1131.10 418.774   1
 -15   3  12 2919.81 700.264   4
  15   3 -12 3096.75 668.968   1
 -15   3  11 8977.21 1136.41   4
  15   3 -11 7672.48 982.359   1
 -15   3  10 3812.16 752.762   4
  15   3 -10 1906.85 485.155   1
 -15   3   9 372.575 298.301   4
  15   3  -9-87.6991 188.603   1
 -15   3   8-38.0969 193.264   4
 -15   3   7 1209.17 413.556   4
 -15   3   6 905.787 399.091   4
 -15   3   6 1026.31 294.723   3
 -15   3   5 1361.26 431.145   4
 -15   3   5 1273.10 356.944   3
 -15   3   4 11690.4 1283.12   4
 -15   3   4 9565.94 940.650   3
 -15   3   3 6963.44 984.159   4
 -15   3   3 7718.31 853.337   3
 -15   3   2 2059.59 545.168   4
 -15   3   2 2442.75 508.858   3
 -15   3   1-66.0510 244.374   4
 -15   3   0 1003.22 401.529   4
 -15  -3   0 449.546 301.363   3
 -15   3  -1 166.750 256.713   4
 -15  -3  -1-120.199 160.434   3
 -15  -3  -2 8529.10 1097.31   3
 -15   3  -2 10055.8 1185.45   4
 -15   3  -3 209.449 196.984   4
 -15  -3  -3-399.518 335.970   3
 -15   3  -4 111.412 235.041   4
 -15  -3  -4-198.803 277.478   3
 -15   3  -5-236.219 231.915   4
 -15  -3  -5 51.2040 164.545   3
 -15   3  -6 240.664 174.173   4
 -15  -3  -6-177.814 280.450   3
 -15   3  -7 207.866 245.543   4
 -15  -3  -7 233.909 241.871   3
 -15  -3  -8 4387.32 870.894   3
 -15   3  -8 3697.95 754.541   4
 -15  -3  -9-196.692 322.458   3
 -15  -3 -10 337.521 261.969   3
 -15  -3 -11 2531.02 715.616   3
 -15  -3 -12-120.573 244.206   3
 -15  -3 -13 999.942 512.290   3
 -15   5  15 794.512 419.442   4
 -15   5  14 617.927 331.251   4
  15   5 -14 398.802 290.050   1
 -15   5  13 8109.46 1160.72   4
  15   5 -13 7964.53 1139.84   1
 -15   5  12 440.494 335.836   4
 -15   5  11 4097.01 817.736   4
 -15   5  10 1587.32 520.817   4
 -15   5   9 273.254 203.526   4
 -15   5   8 516.036 311.354   4
 -15   5   7-181.348 309.602   4
 -15   5   6 67.3249 223.681   4
 -15   5   5 2364.04 620.570   4
 -15   5   4 8005.15 1081.58   4
 -15   5   3-52.8582 172.039   4
 -15   5   2 2789.17 637.907   4
 -15   5   1 495.101 292.470   4
 -15   5   0 23022.4 1788.66   4
 -15   5  -1 456.858 355.413   4
 -15   5  -2 10353.7 1201.48   4
 -15   5  -3 5553.39 886.055   4
 -15   5  -4 954.371 391.510   4
 -15   5  -5 429.609 285.389   4
 -15   5  -5 271.878 211.026   2
 -15   5  -6 103.019 164.160   4
 -15   5  -6 305.431 295.309   2
 -15   5  -7 430.989 303.441   4
 -15   5  -7 299.272 212.394   2
 -15   5  -8 5923.71 919.730   2
 -15   5  -8 9453.08 1184.57   4
 -15   5  -9 6775.16 1011.77   4
 -15   5  -9 5379.26 884.147   2
 -15   5 -10 290.647 362.811   2
 -15   5 -10 185.129 319.156   4
 -15   5 -11 8107.32 1137.00   2
 -15   5 -12 383.736 296.520   2
 -15   7  13 4279.13 886.961   4
 -15   7  12-285.056 334.036   4
 -15   7  11 151.885 284.008   4
 -15   7  10 147.342 237.871   4
 -15   7   9-14.0664 197.391   4
 -15   7   8 2592.55 714.432   4
 -15   7   7 475.654 351.272   4
 -15   7   6 1439.87 461.462   4
 -15   7   5 141.965 142.407   4
 -15   7   4 5144.79 890.325   4
 -15   7   3 1070.13 367.822   4
 -15   7   2 2826.92 624.659   4
 -15   7   1-112.058 248.606   4
 -15   7   0-24.0862 197.635   4
 -15   7  -1-52.8758 196.919   4
 -15   7  -2 4573.36 644.152   2
 -15   7  -2 4006.49 758.206   4
 -15   7  -3 1806.25 447.246   2
 -15   7  -3 2093.89 581.248   4
 -15   7  -4 1778.62 515.485   4
 -15   7  -4 3048.34 567.643   2
 -15   7  -5 515.963 352.359   4
 -15   7  -5 589.609 273.799   2
 -15   7  -6 96.9817 185.555   4
 -15   7  -6 276.151 184.343   2
 -15   7  -7 2152.98 569.398   4
 -15   7  -7 2090.78 513.315   2
 -15   7  -8 6602.39 997.826   4
 -15   7  -8 5678.29 894.936   2
 -15   7  -9 2224.51 577.877   4
 -15   7  -9 2332.03 586.610   2
 -15   7 -10 4286.34 819.537   2
 -15   7 -11 635.158 358.069   2
 -15   7 -12 669.719 354.202   2
 -15   9   9 383.087 278.193   4
 -15   9   8 1454.56 502.177   4
 -15   9   7 786.534 481.105   4
 -15   9   6 941.710 447.219   4
 -15   9   5 436.987 310.085   4
 -15   9   4 2032.71 563.459   4
 -15   9   3 3247.69 739.923   4
 -15   9   2 149.725 215.592   4
 -15   9   1 1274.00 480.056   4
 -15   9   0 421.624 282.836   4
 -15   9  -1 5888.60 919.299   4
 -15   9  -2 1446.77 453.092   4
 -15   9  -3 2016.47 570.720   4
 -15   9  -4 3695.04 776.566   4
 -15   9  -5 146.958 187.097   4
 -15   9  -5-14.4338 128.373   2
 -15   9  -6 1067.14 424.620   4
 -15   9  -6 1510.77 458.754   2
 -15   9  -7 1524.66 490.964   4
 -15   9  -7 1824.15 501.561   2
 -15   9  -8 106.246 298.466   2
 -15   9  -9 90.9557 152.389   2
 -15   9 -10 1569.15 521.255   2
 -15  11   4 376.603 286.863   4
 -15  11   3 511.826 316.748   4
 -15  11   2-27.1764 211.817   4
 -15  11   1-267.302 287.546   4
 -15  11   0 273.980 312.298   4
 -15  11  -1 377.849 315.400   4
 -15  11  -2-351.755 323.712   4
 -15  11  -3-234.930 267.886   4
 -15  11  -4 3106.01 712.825   4
 -15  11  -5 565.407 382.153   4
 -15  11  -6 3846.35 815.631   4
 -15  11  -8 418.281 245.063   2
 -15  11  -9 1015.95 417.025   2
  15  13  -5 3455.02 753.602   4
  16   0 -16 642.412 381.601   1
  16   0 -15-490.177 376.055   1
  16   0 -14 1194.75 392.427   1
  16   0 -13 151.725 207.252   1
 -16   0  13 397.452 275.323   4
 -16   0  12 4897.74 866.560   4
  16   0 -12 6592.72 880.827   1
 -16   0  11 74.6575 235.853   4
  16   0 -11-41.8344 231.549   1
 -16   0  10 482.488 258.820   4
  16   0 -10 1125.40 403.563   1
 -16   0   9 12.4770 208.263   4
  16   0  -9-132.671 144.458   1
 -16   0   8-25.8789 178.035   4
  16   0  -8 120.825 121.080   1
 -16   0   7 19.2934 178.015   4
  16   0  -7 71.7265 162.576   1
 -16   0   6 6643.66 998.287   4
 -16   0   5 144.220 211.030   4
 -16   0   5 151.405 180.120   3
 -16   0   4 755.835 377.624   4
 -16   0   4 364.900 230.954   3
 -16   0   3-49.7607 221.859   4
 -16   0   3-96.3521 208.368   3
 -16   0   2 11167.3 1119.25   3
 -16   0   2 9984.45 1220.41   4
 -16   0   1-139.784 222.978   4
 -16   0   1-349.584 272.370   3
 -16   0   0 21618.9 1617.44   3
 -16   0   0 19417.6 1714.92   4
 -16   0  -1 599.596 430.996   4
 -16   0  -1 250.439 325.849   3
 -16   0  -2 13208.7 1319.60   3
 -16   0  -2 13759.4 1447.14   4
 -16   0  -3 295.931 255.597   3
 -16   0  -3-122.435 213.683   4
 -16   0  -4 3958.68 764.592   3
 -16   0  -5 46.2783 191.827   3
 -16   0  -6 155.941 305.861   3
 -16   0  -7-69.2346 194.440   3
 -16   0  -8 2059.01 619.475   3
 -16   0  -9-224.392 345.055   3
 -16   0 -10 12787.4 1516.65   3
 -16   0 -11 76.2675 212.879   3
 -16   0 -12 3979.05 877.053   3
  16   2 -15 1649.52 503.694   1
 -16   2  14 480.204 279.586   4
  16   2 -14-66.6686 272.449   1
  16   2 -13 952.609 400.977   1
 -16   2  13 130.753 193.253   4
 -16   2  12 2389.50 649.830   4
  16   2 -12 1728.94 465.513   1
  16  -2 -12 1945.89 471.517   1
 -16  -2  12 2473.84 621.651   4
 -16  -2  11 114.164 212.451   4
 -16   2  11-59.3807 170.586   4
  16   2 -11-192.544 263.336   1
 -16  -2  10 3131.31 711.600   4
 -16   2  10 3696.72 770.233   4
  16   2 -10 4124.97 698.156   1
 -16  -2   9 621.823 343.978   4
 -16   2   9 261.433 297.822   4
  16   2  -9-48.8788 200.773   1
 -16  -2   8 1764.31 519.611   4
 -16   2   8 1704.74 511.431   4
  16   2  -8 1416.38 390.266   1
 -16  -2   7 3301.97 720.908   4
 -16   2   7 1671.00 526.047   4
  16   2  -7 1949.82 458.613   1
 -16  -2   6 510.787 374.645   4
 -16   2   6 574.143 323.386   4
 -16   2   6 279.290 139.239   3
  16   2  -6 150.301 145.727   1
 -16   2   5-87.1658 153.007   4
 -16   2   5 194.501 216.790   3
 -16  -2   5 14.4213 153.309   4
 -16   2   4 1562.43 567.733   4
 -16   2   4 794.999 300.759   3
 -16  -2   4 771.735 448.715   4
 -16   2   3 4123.30 789.874   4
 -16   2   3 4198.90 677.100   3
 -16   2   2 7566.25 1055.21   4
 -16   2   2 6698.67 851.477   3
 -16   2   1 3782.21 769.557   4
 -16  -2   1 3192.47 643.080   3
 -16   2   1 3963.32 671.707   3
 -16   2   0 128.067 222.275   4
 -16  -2   0 277.197 257.226   3
 -16   2   0 734.611 333.824   3
 -16  -2  -1 12457.5 1313.23   3
 -16   2  -1 9536.94 1072.77   3
 -16   2  -1 11221.3 1303.64   4
 -16   2  -2 379.573 352.545   4
 -16  -2  -2-59.5203 195.771   3
 -16   2  -2 327.998 273.077   3
 -16   2  -3 5365.55 923.701   4
 -16  -2  -3 4903.77 860.481   3
 -16   2  -3 4524.70 778.473   3
 -16   2  -4 916.640 401.690   4
 -16  -2  -4 1316.19 405.526   3
 -16   2  -4 1249.53 426.443   3
 -16   2  -5 46.5925 188.279   4
 -16  -2  -5 105.847 175.331   3
 -16   2  -6 463.509 313.715   4
 -16  -2  -6 242.133 239.740   3
 -16   2  -6-56.0869 141.917   3
 -16  -2  -7 251.756 290.190   3
 -16   2  -7 160.827 195.201   3
 -16  -2  -8 262.584 231.624   3
 -16   2  -8 469.356 290.214   3
 -16  -2  -9 1034.89 463.885   3
 -16   2  -9 1564.16 523.879   3
 -16  -2 -10 1235.25 486.375   3
 -16   2 -10 1070.56 434.213   3
 -16  -2 -11-389.268 223.470   3
 -16   2 -11-302.404 383.786   3
 -16  -2 -12 232.280 168.867   3
 -16   2 -12 152.724 336.467   3
 -16   4  15 486.694 315.948   4
 -16   4  14 2669.92 671.313   4
  16   4 -14 2540.51 649.612   1
 -16   4  13-124.282 215.331   4
  16   4 -13 249.696 304.850   1
 -16   4  12 259.004 200.790   4
  16   4 -12 625.128 317.515   1
 -16   4  11 1171.66 415.866   4
  16   4 -11 1165.34 351.431   1
 -16   4  10 1951.14 543.409   4
  16   4 -10 3337.90 680.923   1
 -16   4   9 1141.98 455.573   4
 -16   4   8 352.932 311.730   4
 -16   4   7 1589.53 533.071   4
 -16   4   6 620.120 362.641   4
 -16   4   5 5416.11 919.791   4
 -16   4   5 5789.64 738.806   3
 -16   4   4 162.452 155.585   4
 -16   4   4 243.716 211.242   3
 -16   4   3 125.414 267.607   4
 -16   4   3 105.876 196.390   3
 -16   4   2 922.717 403.060   4
 -16   4   1 2750.75 659.436   4
 -16   4   0 1237.14 434.333   4
 -16   4  -1 11772.2 1342.94   4
 -16   4  -2 3515.34 735.512   4
 -16   4  -3 915.338 396.639   4
 -16   4  -4 569.356 326.412   4
 -16  -4  -4 437.712 264.048   3
 -16   4  -5 648.795 364.465   4
 -16  -4  -5 554.758 411.801   3
 -16   4  -6 613.662 359.260   4
 -16  -4  -6 450.969 266.669   3
 -16   4  -7 1843.22 625.640   4
 -16  -4  -7 1375.21 515.209   3
 -16   4  -8 2518.08 686.983   4
 -16  -4  -8 1994.31 564.867   3
 -16  -4  -9-305.573 488.219   3
 -16  -4 -10 287.021 282.942   3
 -16  -4 -11-120.792 239.252   3
 -16   6  13 1394.75 497.352   4
  16   6 -13 1193.94 497.625   1
 -16   6  12 3229.36 749.680   4
 -16   6  11 512.005 358.237   4
 -16   6  10 3994.04 832.641   4
 -16   6   9 430.160 321.515   4
 -16   6   8 1652.03 536.569   4
 -16   6   7-382.634 364.042   4
 -16   6   6 591.387 300.479   4
 -16   6   5 744.307 416.924   4
 -16   6   4 188.711 188.895   4
 -16   6   3 3294.75 743.346   4
 -16   6   2 1015.74 470.194   4
 -16   6   1 1661.68 561.890   4
 -16   6   0 3097.72 704.847   4
 -16   6  -1 11220.8 1327.55   4
 -16   6  -2 1882.35 588.562   4
 -16   6  -3 791.541 434.843   4
 -16   6  -4 3705.13 763.198   4
 -16   6  -5-39.8245 214.196   4
 -16   6  -5 273.107 161.696   2
 -16   6  -6 5914.63 864.593   2
 -16   6  -6 8215.69 1139.06   4
 -16   6  -7 1382.67 516.574   4
 -16   6  -7 1070.69 389.639   2
 -16   6  -8-69.6266 160.502   4
 -16   6  -8-568.113 383.060   2
 -16   6  -9 307.494 336.012   4
 -16   6  -9 442.059 275.077   2
 -16   6 -10 687.483 396.358   2
 -16   6 -11 72.9574 154.174   2
 -16   8   9 439.822 431.355   4
 -16   8   8 810.112 483.800   4
 -16   8   7 371.834 242.184   4
 -16   8   6 383.483 322.163   4
 -16   8   5 4146.54 862.587   4
 -16   8   4-123.963 239.797   4
 -16   8   3 1205.46 426.941   4
 -16   8   2 1107.10 451.218   4
 -16   8   1 1861.19 553.658   4
 -16   8   0 2737.90 686.943   4
 -16   8  -1 371.237 313.198   4
 -16   8  -2 1498.25 502.591   4
 -16   8  -3-190.923 270.915   4
 -16   8  -4 3187.13 720.214   4
 -16   8  -5 2275.14 624.933   4
 -16   8  -5 2010.47 522.975   2
 -16   8  -6 1018.29 432.225   4
 -16   8  -6 1619.44 484.153   2
 -16   8  -7 582.493 302.374   4
 -16   8  -7 257.566 173.351   2
 -16   8  -8 377.257 284.982   4
 -16   8  -8-743.846 354.233   2
 -16   8  -9 1125.18 569.495   2
 -16   8 -10 475.393 367.064   2
 -16  10   4 1723.24 568.392   4
 -16  10   3 1026.05 407.054   4
 -16  10   2 1215.81 465.846   4
 -16  10   1 1400.40 512.766   4
 -16  10   0 790.658 399.937   4
 -16  10  -1 329.313 246.467   4
 -16  10  -2 2887.68 717.935   4
 -16  10  -3 240.959 299.114   4
 -16  10  -4 1760.47 560.626   4
 -16  10  -5 263.891 217.098   4
 -16  10  -6 3144.12 727.777   4
 -16  10  -7 971.583 444.280   4
 -16  10  -8-171.341 262.639   2
 -16  10  -9-185.330 147.510   2
  17   1 -15 422.301 244.405   1
  17   1 -14-41.2529 283.644   1
 -17  -1  13 1000.26 357.077   4
 -17   1  13 430.688 234.481   4
  17   1 -13 588.317 329.475   1
 -17  -1  12 38.2844 159.780   4
 -17   1  12 1.20752 194.238   4
 -17  -1  11-42.3327 229.312   4
 -17   1  11-48.5751 215.822   4
 -17  -1  10 662.633 320.429   4
 -17   1  10 1039.03 497.231   4
 -17  -1   9-233.820 244.460   4
 -17   1   9 165.310 230.404   4
 -17  -1   8 2795.82 679.627   4
 -17   1   8 3968.07 822.468   4
 -17  -1   7 870.968 356.796   4
 -17   1   7 940.410 419.732   4
 -17  -1   6-27.2064 201.654   4
 -17   1   6-25.4253 168.824   4
 -17   1   6 203.876 139.239   3
 -17  -1   5 3193.57 753.874   4
 -17   1   5 1910.49 522.195   4
 -17   1   5 2774.61 569.049   3
 -17  -1   4 1158.19 558.895   4
 -17   1   4 581.105 414.014   4
 -17   1   4 427.138 288.872   3
 -17  -1   3 151.411 222.224   4
 -17   1   3-318.870 334.162   4
 -17  -1   3 202.937 211.043   3
 -17   1   3-237.535 257.890   3
 -17  -1   2 1669.62 536.271   4
 -17   1   2 968.921 447.347   4
 -17  -1   2 1339.98 463.707   3
 -17   1   2 1188.65 395.102   3
 -17   1   1 468.124 313.897   4
 -17  -1   1-223.810 214.508   3
 -17   1   1 576.764 316.892   3
 -17  -1   1 237.408 212.869   4
 -17   1   0 567.062 333.546   4
 -17  -1   0 475.340 243.978   3
 -17   1   0 629.272 228.647   3
 -17   1  -1 2376.65 608.733   4
 -17  -1  -1 3614.18 724.695   3
 -17   1  -1 2846.82 644.328   3
 -17   1  -2 1678.82 493.478   4
 -17  -1  -2 1779.70 506.428   3
 -17   1  -2 1542.28 457.337   3
 -17   1  -3 9.30408 195.686   4
 -17  -1  -3 209.228 320.569   3
 -17   1  -3 568.838 340.819   3
 -17  -1  -4 10697.6 1289.43   3
 -17   1  -4 11255.5 1296.13   3
 -17   1  -4 11017.2 1352.02   4
 -17  -1  -5 5144.38 943.018   3
 -17   1  -5 4288.34 830.117   3
 -17  -1  -6 1408.04 486.652   3
 -17   1  -6 1989.86 605.609   3
 -17  -1  -7 1004.41 470.434   3
 -17   1  -7 752.389 456.077   3
 -17  -1  -8 1673.50 540.963   3
 -17   1  -8 3491.74 780.538   3
 -17  -1  -9 29.2794 191.532   3
 -17   1  -9-62.1374 269.418   3
 -17  -1 -10 323.941 313.929   3
 -17   1 -10-40.8009 188.151   3
 -17  -1 -11-186.164 371.380   3
 -17   1 -11-19.1188 213.967   3
  17   3 -14 334.485 205.519   1
 -17   3  14 284.131 354.992   4
 -17   3  13 2294.89 684.420   4
  17   3 -13 1670.89 507.687   1
 -17   3  12 2794.49 716.970   4
  17   3 -12 2098.73 564.267   1
 -17   3  11 558.999 323.034   4
  17   3 -11 628.429 350.651   1
 -17   3  10 3525.00 771.902   4
  17   3 -10 3453.75 655.615   1
 -17   3   9 498.315 325.078   4
  17   3  -9 209.004 299.374   1
 -17   3   8 617.537 379.235   4
  17   3  -8 1080.32 375.573   1
 -17   3   7 1987.86 647.828   4
 -17   3   6 1339.80 443.689   4
 -17   3   5 4314.45 865.598   4
 -17   3   5 4165.50 659.043   3
 -17   3   4 860.329 444.108   4
 -17   3   4 569.415 261.118   3
 -17   3   3 7298.68 1088.50   4
 -17   3   3 7411.26 913.376   3
 -17   3   2 152.569 236.608   4
 -17   3   2 171.616 206.394   3
 -17   3   1 2230.20 658.079   4
 -17   3   1 3025.96 643.890   3
 -17   3   0 7520.86 1113.09   4
 -17   3   0 7381.41 976.379   3
 -17   3  -1 182.435 302.234   4
 -17  -3  -1 92.3738 228.635   3
 -17   3  -1 133.636 221.727   3
 -17   3  -2 1166.44 474.162   4
 -17  -3  -2 1809.52 559.762   3
 -17   3  -2 2429.04 610.746   3
 -17   3  -3 986.207 458.122   4
 -17  -3  -3 924.452 406.377   3
 -17   3  -3 1686.89 547.547   3
 -17   3  -4 2047.07 602.506   4
 -17  -3  -4 2648.85 722.510   3
 -17   3  -5 2034.27 601.547   4
 -17  -3  -5 1556.57 503.792   3
 -17   3  -6 263.916 282.882   4
 -17  -3  -6 211.721 214.288   3
 -17  -3  -7 906.141 446.093   3
 -17   3  -7 1014.65 414.940   4
 -17  -3  -8 15.6932 321.748   3
 -17  -3  -9 4751.43 988.916   3
 -17   3  -9 3812.21 841.283   3
 -17  -3 -10 192.372 303.243   3
 -17   3 -10 77.9693 329.583   3
  17   5 -13 263.156 204.989   1
 -17   5  12-115.489 279.982   4
  17   5 -12-84.8303 193.398   1
 -17   5  11-339.123 300.645   4
  17   5 -11-260.670 294.665   1
 -17   5  10 532.138 370.589   4
 -17   5   9 1416.48 469.879   4
 -17   5   8 3821.95 823.368   4
 -17   5   7 3386.16 794.453   4
 -17   5   6-301.611 264.317   4
 -17   5   5 2339.75 651.335   4
 -17   5   4 727.121 478.154   4
 -17   5   4 163.545 254.830   3
 -17   5   3 3049.48 722.548   4
 -17   5   2 317.118 215.452   4
 -17   5   1 3868.15 813.866   4
 -17   5   0 161.688 253.691   4
 -17   5  -1 5832.70 984.076   4
 -17   5  -2 589.835 404.291   4
 -17   5  -3 2366.56 632.420   4
 -17   5  -4-179.231 150.153   4
 -17   5  -5 155.921 275.866   4
 -17   5  -6 299.952 272.259   4
 -17   5  -7 765.158 384.699   4
 -17   5  -8 3907.00 815.136   4
 -17   5  -9 4066.35 878.198   4
 -17   7   9 872.410 489.087   4
 -17   7   8 1125.20 485.382   4
 -17   7   7 561.928 383.460   4
 -17   7   6 452.684 302.043   4
 -17   7   5 4922.43 944.077   4
 -17   7   4 178.759 324.134   4
 -17   7   3 730.366 432.724   4
 -17   7   2 354.539 325.200   4
 -17   7   1 575.353 219.976   4
 -17   7   0-85.9714 228.432   4
 -17   7  -1-58.3141 184.938   4
 -17   7  -2-137.576 204.543   4
 -17   7  -3 399.200 317.925   4
 -17   7  -4 1126.17 441.980   4
 -17   7  -5 1992.23 596.192   4
 -17   7  -6 5458.02 982.508   4
 -17   7  -6 4297.31 766.374   2
 -17   7  -7 383.799 258.506   4
 -17   7  -7 609.648 233.264   2
 -17   7  -8 1209.35 428.154   4
 -17   7  -8 1861.45 534.095   2
 -17   7  -9 489.918 305.562   2
 -17   7 -10 341.650 397.091   2
 -17   9   4 404.082 372.142   4
 -17   9   3-210.669 339.409   4
 -17   9   2 176.339 244.438   4
 -17   9   1 324.872 335.553   4
 -17   9   0 2314.26 655.644   4
 -17   9  -1 3698.00 822.947   4
 -17   9  -2 3566.56 815.369   4
 -17   9  -3 5168.18 970.414   4
 -17   9  -4 309.428 325.962   4
 -17   9  -5 5413.01 987.986   4
 -17   9  -6 101.902 246.320   4
 -17   9  -7 346.674 220.902   4
 -17   9  -9 162.819 234.006   2
 -18   0  13-296.876 309.424   4
 -18   0  12 457.134 366.642   4
 -18   0  11-514.331 394.387   4
 -18   0  10 1838.74 602.225   4
 -18   0   9 14.6699 205.840   4
 -18   0   8 1693.26 594.840   4
 -18   0   7-35.9984 243.975   4
 -18   0   6 1777.91 596.567   4
 -18   0   5-74.5515 276.583   4
 -18   0   4 269.961 227.517   4
 -18   0   4 71.6632 160.313   3
 -18   0   3-585.714 406.113   4
 -18   0   3 130.131 229.066   3
 -18   0   2 16.1877 275.401   4
 -18   0   2 529.182 307.932   3
 -18   0   1 85.3836 256.595   4
 -18   0   1-49.5055 144.040   3
 -18   0   0 1926.84 584.038   4
 -18   0   0 1813.20 560.732   3
 -18   0  -1 435.114 321.499   3
 -18   0  -1-173.121 203.312   4
 -18   0  -2 3738.15 766.176   3
 -18   0  -3 202.501 220.598   3
 -18   0  -4 671.915 406.896   3
 -18   0  -5 362.792 244.948   3
 -18   0  -6-165.288 228.768   3
 -18   0  -7 255.411 257.682   3
 -18   0  -8 2996.79 779.543   3
 -18   0  -9-15.7391 178.823   3
 -18   2  14-336.124 262.643   4
 -18   2  13 239.488 229.139   4
 -18   2  12 907.172 452.879   4
 -18   2  11 3512.38 813.839   4
 -18   2  10 2177.51 648.654   4
 -18   2   9 198.001 178.139   4
 -18   2   8 736.260 331.524   4
 -18   2   7 954.914 439.129   4
 -18   2   6 900.333 472.042   4
 -18   2   5 1385.74 535.673   4
 -18   2   5 1017.35 316.246   3
 -18   2   4 3083.02 739.480   4
 -18   2   4 2517.32 560.303   3
 -18   2   3 2878.85 722.581   4
 -18   2   3 2773.00 595.615   3
 -18   2   2 247.767 299.149   4
 -18   2   2 634.521 290.548   3
 -18   2   1 618.252 420.754   4
 -18  -2   1-54.7168 215.767   3
 -18   2   1 271.757 250.763   3
 -18   2   0 399.601 372.964   4
 -18  -2   0 1035.33 427.340   3
 -18   2  -1 257.465 301.983   4
 -18  -2  -1-194.364 260.849   3
 -18   2  -2 1604.25 555.565   4
 -18  -2  -2 1219.91 557.581   3
 -18   2  -2 761.177 350.032   3
 -18   2  -3 2590.83 734.686   4
 -18  -2  -3 3307.87 765.545   3
 -18   2  -3 1849.85 528.864   3
 -18   2  -4 693.330 377.504   4
 -18  -2  -4 867.808 474.509   3
 -18   2  -4 861.903 404.720   3
 -18  -2  -5 251.419 310.386   3
 -18   2  -5 21.6710 160.962   3
 -18   2  -5-0.63537 238.214   4
 -18  -2  -6 771.426 513.548   3
 -18   2  -6 488.535 289.133   3
 -18  -2  -7 562.894 323.619   3
 -18   2  -7 1690.28 592.534   3
 -18  -2  -8 2492.93 747.784   3
 -18   2  -8 1627.91 553.940   3
 -18  -2  -9 1211.34 501.124   3
 -18   2  -9 2353.56 691.751   3
 -18   4  11 49.2551 223.786   4
 -18   4  10 589.207 364.745   4
 -18   4   9 3291.62 770.660   4
 -18   4   8-14.9856 263.985   4
 -18   4   7 2331.73 676.456   4
 -18   4   6-12.7408 209.345   4
 -18   4   5 828.488 409.839   4
 -18   4   4 140.823 206.598   4
 -18   4   4-84.7702 168.412   3
 -18   4   3 1945.16 670.596   4
 -18   4   3 2115.46 501.753   3
 -18   4   2 6064.02 1056.47   4
 -18   4   2 5136.97 827.051   3
 -18   4   1 2437.28 721.994   4
 -18   4   1 3378.00 679.545   3
 -18   4   0 1208.59 455.986   4
 -18   4   0 1401.83 458.496   3
 -18   4  -1 388.597 152.364   4
 -18   4  -1 710.943 376.294   3
 -18   4  -2 915.251 440.314   4
 -18   4  -3 45.9480 297.839   4
 -18   4  -4 109.123 152.651   4
 -18   4  -5-308.096 373.991   4
 -18   4  -6 1212.44 458.024   4
 -18  -4  -6 839.319 444.338   3
 -18   4  -7 1420.65 549.718   4
 -18  -4  -7 1088.60 406.133   3
 -18  -4  -8-90.1809 174.654   3
 -18   4  -8 275.537 237.886   4
  18   6 -12 269.034 277.732   1
 -18   6   8-387.525 201.541   4
 -18   6   7 138.170 194.839   4
 -18   6   6 320.106 342.175   4
 -18   6   5-278.328 336.163   4
 -18   6   4 595.888 390.585   4
 -18   6   3 287.071 300.013   4
 -18   6   2 2347.81 653.099   4
 -18   6   1 587.280 344.079   4
 -18   6   0 4507.51 888.570   4
 -18   6  -1 160.223 174.305   4
 -18   6  -2 2412.59 671.281   4
 -18   6  -3 2021.60 642.157   4
 -18   6  -4 1638.88 569.098   4
 -18   6  -5 6168.19 1071.01   4
 -18   6  -6 2001.14 634.353   4
 -18   6  -7 3993.80 863.793   4
 -18   6  -8 481.566 346.389   4
 -18   8   2 489.506 361.777   4
 -18   8   1 1769.94 612.521   4
 -18   8   0-106.961 400.880   4
 -18   8  -1 763.044 455.920   4
 -18   8  -2 3373.75 828.978   4
 -18   8  -3 344.282 367.747   4
 -18   8  -4-115.746 395.374   4
 -18   8  -5 446.041 235.715   4
 -18   8  -6 581.455 398.000   4
 -18   8  -7-323.858 393.712   4
 -19  -1  12 185.498 329.692   4
 -19  -1  11 71.4077 206.132   4
 -19   1  11 167.372 190.746   4
 -19  -1  10 264.623 336.205   4
 -19   1  10-118.886 370.929   4
 -19  -1   9 465.525 328.995   4
 -19   1   9 843.930 387.763   4
 -19  -1   8 289.388 301.115   4
 -19   1   8 823.572 440.866   4
 -19  -1   7 534.333 437.043   4
 -19   1   7 48.7579 270.805   4
 -19  -1   6-113.399 258.112   4
 -19   1   6 682.284 419.986   4
 -19  -1   5 2534.20 720.280   4
 -19   1   5 2272.62 669.651   4
 -19   1   4 21.0362 159.890   4
 -19   1   4-351.340 281.692   3
 -19  -1   4 453.985 387.382   4
 -19   1   3 261.910 291.595   3
 -19  -1   3-64.0450 207.024   4
 -19   1   2 2457.42 722.272   4
 -19  -1   2 1619.98 508.250   3
 -19   1   2 1152.09 432.284   3
 -19   1   1 2398.25 692.046   4
 -19  -1   1 2211.58 626.214   3
 -19   1   1 2876.15 667.650   3
 -19   1   0-149.717 290.795   4
 -19  -1   0 108.410 216.009   3
 -19   1   0 131.903 205.137   3
 -19   1  -1 707.481 374.455   4
 -19  -1  -1 2114.61 653.632   3
 -19   1  -1 2151.10 612.984   3
 -19   1  -2 5.42273 232.808   4
 -19  -1  -2 74.7495 178.879   3
 -19   1  -2 32.4997 249.076   3
 -19  -1  -3 1068.31 405.279   3
 -19   1  -3 217.611 214.948   3
 -19   1  -3 1352.89 529.187   4
 -19  -1  -4 36.2248 189.083   3
 -19   1  -4 395.245 289.208   3
 -19  -1  -5-211.358 217.608   3
 -19   1  -5 469.217 343.618   3
 -19  -1  -6 249.563 287.821   3
 -19   1  -6-78.2849 227.211   3
 -19  -1  -7 211.958 360.943   3
 -19   1  -7 1220.93 520.506   3
 -19   3   9 625.419 372.663   4
 -19   3   8-8.35461 292.675   4
 -19   3   7 767.133 456.774   4
 -19   3   6-34.8731 236.469   4
 -19   3   5-83.7058 221.119   4
 -19   3   4 56.0468 229.716   4
 -19   3   3 1334.87 549.440   4
 -19   3   3 91.9324 157.241   3
 -19   3   2 465.319 241.073   4
 -19   3   2 1118.79 430.949   3
 -19   3   1 1237.75 547.895   4
 -19   3   1 1979.57 547.780   3
 -19   3   0 95.2044 284.281   4
 -19   3   0 165.176 160.874   3
 -19   3  -1 5505.20 1035.39   4
 -19   3  -1 5121.00 907.880   3
 -19   3  -2 493.976 348.719   4
 -19   3  -2 349.425 293.201   3
 -19   3  -3 6322.36 1114.08   4
 -19  -3  -3 5572.85 1077.74   3
 -19   3  -3 4859.28 894.759   3
 -19   3  -4-198.676 266.879   4
 -19  -3  -4-86.8545 217.052   3
 -19   3  -4 460.893 339.394   3
 -19   3  -5 1171.43 536.594   4
 -19  -3  -5 1238.48 553.750   3
 -19   3  -5 1165.52 567.912   3
 -19  -3  -6 90.7922 252.170   3
 -19   3  -6 479.894 387.937   3
 -19   3  -6 129.463 198.425   4
 -19   5   5 159.934 286.602   4
 -19   5   4 1352.39 543.411   4
 -19   5   3 933.321 545.172   4
 -19   5   3 986.241 382.420   3
 -19   5   2-88.7964 346.797   4
 -19   5   2 248.625 244.813   3
 -19   5   1 2244.26 658.023   4
 -19   5   1 2523.34 613.151   3
 -19   5   0 4868.35 974.338   4
 -19   5   0 5293.50 904.659   3
 -19   5  -1 541.811 342.379   4
 -19   5  -2 2.77028 257.243   4
 -19   5  -3-239.052 274.590   4
 -19   5  -4 318.567 295.978   4
 -19   5  -5-360.184 325.736   4
 -19   5  -6 881.459 375.025   4
 -19   5  -7 198.660 350.859   4
 -19   5  -8 405.904 339.320   4
 -19   7  -2 871.664 454.301   4
 -19   7  -3 6.41900 197.753   4
 -19   7  -4 1930.67 625.924   4
 -19   7  -5-374.191 385.626   4
 -19   7  -6 2748.81 760.075   4
 -20   0   7-286.483 319.938   4
 -20   0   6 276.653 280.922   4
 -20   0   5 125.458 231.382   4
 -20   0   4 329.448 378.918   4
 -20   0   3 29.8765 241.470   4
 -20   0   3-60.7358 225.839   3
 -20   0   2 531.747 366.343   4
 -20   0   2-322.305 266.319   3
 -20   0   1-456.169 381.027   3
 -20   0   1 331.914 429.366   4
 -20   0   0 1879.05 666.813   3
 -20   0  -1 797.253 425.046   3
 -20   0  -2-254.943 322.330   3
 -20   0  -3-160.914 289.978   3
 -20   0  -4 650.159 457.140   3
 -20   0  -5-12.4732 239.648   3
 -20   2   5 370.065 372.267   4
 -20   2   4 1447.34 590.795   4
 -20   2   3-429.213 384.984   4
 -20   2   3-73.4946 201.905   3
 -20   2   2 4362.27 955.929   4
 -20   2   2 5197.31 900.635   3
 -20   2   1 3134.33 805.081   4
 -20   2   1 3140.23 700.655   3
 -20   2   0 2900.83 847.262   4
 -20   2   0 3008.88 682.064   3
 -20   2  -1 1374.63 568.887   4
 -20  -2  -1 1352.82 566.209   3
 -20   2  -1 1097.88 469.100   3
 -20   2  -2 344.479 265.651   4
 -20  -2  -2 1004.50 491.512   3
 -20   2  -2 284.467 198.498   3
 -20  -2  -3 305.898 222.153   3
 -20   2  -3 566.185 289.113   3
 -20  -2  -4 1390.71 567.402   3
 -20   2  -4 3030.82 753.128   3
 -20   2  -4 1788.42 598.117   4
 -20   4   2 6722.09 1017.79   3
 -20   4   1-117.514 251.039   3
 -20   4   0 1359.90 604.130   4
 -20   4   0 2054.81 602.440   3
 -20   4  -1 516.890 382.257   4
 -20   4  -1 1034.51 423.981   3
 -20   4  -2 657.062 318.398   4
 -20   4  -2 683.878 391.373   3
 -20   4  -3 593.992 446.691   4
 -20   4  -3 751.390 442.762   3
 -20   4  -4 1356.73 575.318   4
 -20   4  -4 1220.06 549.985   3
 -20   6   1 100.115 144.668   3
 -21   1   2 2666.65 688.416   3
 -21  -1   1 1305.88 540.898   3
 -21   1   1 1014.59 455.575   3
 -21  -1   0 1266.51 553.551   3
 -21   1   0 712.477 372.019   3
 -21  -1  -1 583.668 361.448   3
 -21   1  -1 140.713 235.590   3
 -21  -1  -2 212.885 197.794   3
 -21   1  -2 677.135 436.678   3
 -21   3   2 751.039 364.742   3
 -21   3   1 522.174 345.731   3
 -21   3   0 9015.60 1245.35   3
 -21   3  -1-534.645 373.100   3
 -21   3  -2 1352.48 562.247   3
 -21   5   1 104.365 192.396   3
 -21   5   0 1002.67 463.849   3
 -22   0   2 616.405 413.947   3
 -22   0   1-45.3833 209.389   3
 -22   2   1-132.780 243.239   3
   0   0   0    0.00    0.00   0
TITL AA138 in C2/c
REM C2/c (#15 in standard setting)
CELL 0.71073  16.377634  13.394078  16.614596  90.0000  92.0470  90.0000
ZERR   16.00   0.000897   0.000639   0.000752   0.0000   0.0046   0.0000
LATT  7
SYMM -x, y,-z+1/2
SFAC C H N O
UNIT 176.00 160.00 16.00 16.00
TREF
HKLF 4
END
;
_shelx_hkl_checksum   14888
